# Supplementary material for: 4-Methyl-1-[4-(methyl­sulfan­yl)benzyl­idene]thio­semicarbazide
Source: Acta Crystallogr Sect E Struct Rep Online. 2011 Jul 16;67(Pt 8):o2069. doi: 10.1107/S1600536811028029 (PMC3213514; doi:10.1107/S1600536811028029)
Supplement: Supplementary file 2 [file e-67-o2069-Isup2.hkl]

# 
# h,k,l, Fc-squared, Fo-squared, sigma(Fo-squared) and status flag 
# 
data_I
_shelx_title ' shelxl in C2/c' 
_shelx_refln_list_code          4 
_shelx_F_calc_maximum      426.39 
_exptl_crystal_F_000      1008.00 
_reflns_d_resolution_high  0.7700 
 
loop_ 
 _symmetry_equiv_pos_as_xyz 
 'x, y, z' 
 '-x, y, -z+1/2' 
 'x+1/2, y+1/2, z' 
 '-x+1/2, y+1/2, -z+1/2' 
 '-x, -y, -z' 
 'x, -y, z-1/2' 
 '-x+1/2, -y+1/2, -z' 
 'x+1/2, -y+1/2, z-1/2' 
 
_cell_length_a    14.1232 
_cell_length_b     7.7789 
_cell_length_c    21.3840 
_cell_angle_alpha  90.000 
_cell_angle_beta   96.306 
_cell_angle_gamma  90.000 
 
_shelx_F_squared_multiplier     1.000 
 
loop_ 
 _refln_index_h 
 _refln_index_k 
 _refln_index_l 
 _refln_F_squared_calc 
 _refln_F_squared_meas 
 _refln_F_squared_sigma 
 _refln_observed_status 
   4   0   0    57350.24    62059.04   2001.40 o 
   6   0   0     2355.86     2303.37     59.51 o 
   8   0   0     1739.47     1850.35     51.91 o 
  10   0   0     3590.03     3792.50    121.03 o 
  12   0   0        6.18       12.82     17.81 o 
  14   0   0      290.15      305.83     27.40 o 
  16   0   0      702.56      725.68     65.39 o 
  18   0   0       35.12       44.23     35.26 o 
   1   1   0      177.91      144.88     10.26 o 
   3   1   0     2258.94     2432.04     47.97 o 
   5   1   0    20398.73    23187.84    380.51 o 
   7   1   0      530.34      523.01     10.62 o 
   9   1   0    11187.35    13098.40    217.77 o 
  11   1   0     1643.29     1587.51     44.86 o 
  13   1   0      426.26      409.12     13.42 o 
  15   1   0      227.06      270.98     28.20 o 
  17   1   0      167.93      197.22     27.66 o 
   0   2   0    23121.63    26559.26    828.58 o 
   2   2   0     6919.57     8329.97    183.54 o 
   4   2   0     9522.75    11295.80    221.16 o 
   6   2   0      690.84      762.65     21.00 o 
   8   2   0      361.26      431.10     10.35 o 
  10   2   0       63.15       65.42      3.95 o 
  12   2   0       17.91       20.27      5.67 o 
  14   2   0        3.18        6.07      3.91 o 
  16   2   0      669.10      657.02     40.80 o 
   1   3   0      553.93      474.92     17.96 o 
   3   3   0      595.10      491.60     17.01 o 
   5   3   0     1981.41     2111.19     46.84 o 
   7   3   0      443.64      500.93     14.82 o 
   9   3   0     2527.58     2257.49     58.95 o 
  11   3   0      358.88      283.41      9.83 o 
  13   3   0      579.26      552.98     25.80 o 
  15   3   0     2440.24     2362.16     68.78 o 
  17   3   0      388.90      494.90     70.52 o 
   0   4   0    21371.77    24197.20    780.41 o 
   2   4   0     2716.22     2592.24     65.03 o 
   4   4   0     3087.12     2760.51    112.39 o 
   6   4   0     1116.10      947.40     24.90 o 
   8   4   0      581.01      581.53     22.19 o 
  10   4   0     3785.21     3309.74     76.33 o 
  12   4   0       38.41       52.31     13.96 o 
  14   4   0      101.07       60.18     11.81 o 
  16   4   0     1454.86     1594.32    122.44 o 
   1   5   0        7.33       20.19     11.41 o 
   3   5   0      150.59      163.35     18.32 o 
   5   5   0     3050.08     2998.68     77.57 o 
   7   5   0       94.88      112.15     13.80 o 
   9   5   0     7287.83     7107.69    175.97 o 
  11   5   0     2102.33     2137.91     90.96 o 
  13   5   0     2103.13     2003.99     50.74 o 
  15   5   0     1522.02     1653.62     65.02 o 
   0   6   0     7011.05     6709.98    332.71 o 
   2   6   0        9.40      486.51    190.22 o 
   4   6   0     1401.97     1855.63    316.76 o 
   6   6   0        0.33        1.37      9.56 o 
   8   6   0     1218.01     1285.00     43.05 o 
  10   6   0        0.15        0.50      8.18 o 
  12   6   0       71.15       67.58     13.43 o 
  14   6   0       44.07       34.42     14.73 o 
   1   7   0       33.22      557.08     63.46 o 
   3   7   0      293.15      942.75    111.86 o 
   5   7   0        4.39     1177.20     99.52 o 
   7   7   0      828.30      937.84     92.57 o 
   9   7   0      152.15      185.46     29.06 o 
  11   7   0      335.93      357.28     25.37 o 
  13   7   0      204.51      253.85     28.61 o 
   2   8   0        3.55     1306.65     97.34 o 
   4   8   0       49.99     1178.79    671.51 o 
   6   8   0      147.42      156.50     41.43 o 
   8   8   0        3.07      153.10    100.42 o 
  10   8   0      507.58      492.27     30.82 o 
   1   9   0        0.04       13.46     52.57 o 
   3   9   0       15.29     1214.14    563.17 o 
   5   9   0       91.58      189.44     52.25 o 
   7   9   0       48.95      265.02    109.28 o 
   2  10   0      810.26      717.02     59.60 o 
 -17   1   1      604.30      671.44     42.45 o 
 -15   1   1       10.25       10.02     15.88 o 
 -13   1   1     2200.04     2080.46     48.51 o 
 -11   1   1      496.89      404.23     10.00 o 
  -9   1   1      755.03      582.60     12.99 o 
  -7   1   1       35.23       59.18      4.64 o 
  -5   1   1     4334.62     4968.59     88.28 o 
  -3   1   1    17186.94    20086.17    475.37 o 
  -1   1   1      612.81      632.04     27.31 o 
   1   1   1    13930.49    16126.91    397.91 o 
   3   1   1     7606.31     8953.09    171.44 o 
   5   1   1     1848.87     1816.63     37.55 o 
   7   1   1      525.45      507.29     10.24 o 
   9   1   1      882.89      825.68     21.77 o 
  11   1   1     2541.21     2546.84     56.99 o 
  13   1   1     1941.40     1972.47     69.59 o 
  15   1   1     1650.67     1739.31     65.75 o 
  17   1   1       11.38       22.62     19.34 o 
 -16   2   1      154.47       99.96     46.55 o 
 -14   2   1     1379.01     1347.97     53.74 o 
 -12   2   1     2886.91     3043.68     62.35 o 
 -10   2   1      377.03      350.93      9.21 o 
  -8   2   1     1358.86     1093.41     25.06 o 
  -6   2   1       82.73       87.78      6.13 o 
  -4   2   1    11905.03    13430.60    263.41 o 
  -2   2   1    16750.78    18804.87    412.39 o 
   0   2   1        6.64       29.13     11.28 o 
   2   2   1     5501.08     6197.11    136.74 o 
   4   2   1     8655.13     9544.91    395.36 o 
   6   2   1    18705.17    22307.45    442.80 o 
   8   2   1       48.46       73.62      4.25 o 
  10   2   1      515.46      526.18     17.74 o 
  12   2   1      130.70      135.39     10.17 o 
  14   2   1      283.39      296.86     11.02 o 
  16   2   1      351.16      352.60     30.22 o 
 -17   3   1     1902.93     2017.98    128.21 o 
 -15   3   1        0.93        0.84      7.24 o 
 -13   3   1    10404.68    11060.06    209.90 o 
 -11   3   1      282.62      244.51     12.58 o 
  -9   3   1     2643.65     2320.80     51.96 o 
  -7   3   1      175.01      160.98      8.02 o 
  -5   3   1     1113.88     1187.68     28.00 o 
  -3   3   1       41.79       46.16      7.16 o 
  -1   3   1      264.66      218.17     11.46 o 
   1   3   1      234.20      255.41     12.32 o 
   3   3   1      266.00      193.00     10.44 o 
   5   3   1      151.25       63.05      5.66 o 
   7   3   1     4047.20     3888.74     81.76 o 
   9   3   1     2162.12     2056.39     52.23 o 
  11   3   1     3870.68     4001.53     78.67 o 
  13   3   1      565.63      554.85     20.90 o 
  15   3   1     6708.69     6996.48    365.08 o 
  17   3   1       62.87       80.13     48.08 o 
 -16   4   1      148.18      182.06     90.39 o 
 -14   4   1     1400.20     1333.58     44.39 o 
 -12   4   1     1518.84     1378.63     48.17 o 
 -10   4   1      502.29      456.58     29.57 o 
  -8   4   1     2162.15     2027.58     55.02 o 
  -6   4   1        7.97       21.22      9.27 o 
  -4   4   1     1852.39     1834.11     49.12 o 
  -2   4   1     2892.89     2678.39     66.95 o 
   0   4   1     1339.04     1217.24     50.26 o 
   2   4   1       12.33        6.84      8.50 o 
   4   4   1     2304.05     2569.09    231.72 o 
   6   4   1      114.52      150.65     15.45 o 
   8   4   1       13.85        4.47      6.62 o 
  10   4   1      319.67      415.24     34.50 o 
  12   4   1      961.82      808.61     23.36 o 
  14   4   1      100.69      123.24     15.68 o 
  16   4   1     1268.91     1359.69    113.47 o 
 -15   5   1     1469.65     1494.24     57.68 o 
 -13   5   1       21.81       24.20      8.53 o 
 -11   5   1        0.23       14.46     14.91 o 
  -9   5   1      284.80      408.91     93.15 o 
  -7   5   1      231.59      248.35     14.99 o 
  -5   5   1      679.75     1957.21    182.70 o 
  -3   5   1      229.88      200.72     16.53 o 
  -1   5   1      432.88      409.39     20.39 o 
   1   5   1      292.88      281.11     21.76 o 
   3   5   1     1170.03     1056.95     45.99 o 
   5   5   1      372.25      338.16     24.88 o 
   7   5   1     1788.90     1832.72    148.06 o 
   9   5   1        0.35        1.27     12.07 o 
  11   5   1     2938.90     2826.13    122.99 o 
  13   5   1      361.83      336.33     25.71 o 
  15   5   1       78.81       67.89     14.47 o 
 -14   6   1       26.31       17.32     20.48 o 
 -12   6   1        0.82       17.81     13.26 o 
 -10   6   1       30.56       26.92     10.71 o 
  -8   6   1      953.84     1066.12    138.10 o 
  -6   6   1       22.32      375.73    183.60 o 
  -4   6   1     6576.12     6566.11    216.74 o 
  -2   6   1     2304.37     2436.06    250.98 o 
   0   6   1      773.94     1971.98   1634.38 o 
   2   6   1     2967.49     2641.31     86.69 o 
   4   6   1      550.17      493.92     32.60 o 
   6   6   1     3169.23     3238.82     77.99 o 
   8   6   1        6.93       14.88     10.13 o 
  10   6   1       56.58       67.08     12.60 o 
  12   6   1      249.56      240.87     16.27 o 
  14   6   1       69.10       87.81     18.54 o 
 -13   7   1      953.07      933.86     49.66 o 
 -11   7   1      543.47      547.17     30.02 o 
  -9   7   1      604.61      879.02    159.06 o 
  -7   7   1      143.62      179.55     16.54 o 
  -5   7   1      268.26      361.91     86.52 o 
  -3   7   1        1.70       86.40     49.68 o 
  -1   7   1       10.81      143.60     43.59 o 
   3   7   1     1398.71     1468.70     99.73 o 
   5   7   1     3679.53     3340.25    136.36 o 
   7   7   1     1076.93     1095.80     38.23 o 
   9   7   1      183.58      185.02     15.64 o 
  11   7   1      418.76      407.78     24.16 o 
  13   7   1      726.84      754.21     45.47 o 
 -10   8   1      111.61      110.28     20.91 o 
  -8   8   1     3015.35     2758.81     78.44 o 
  -6   8   1        1.80        1.49     19.53 o 
  -4   8   1    10437.36     9727.24    356.91 o 
  -2   8   1     3169.32     2918.84    127.83 o 
   2   8   1      827.12      810.51     54.17 o 
   4   8   1     1735.03     1638.87     81.81 o 
   6   8   1      270.82      260.37     20.18 o 
   8   8   1      102.74      117.64     17.84 o 
  10   8   1       76.69      126.73     23.78 o 
  -7   9   1       47.66       58.72     19.92 o 
  -5   9   1     1568.21     1387.66     82.69 o 
  -3   9   1     4330.95     3755.80    171.66 o 
  -1   9   1       79.47       82.70     53.85 o 
   1   9   1     3639.20     3052.73    224.37 o 
   3   9   1      328.32      344.47     50.13 o 
   5   9   1      109.59      144.23     36.35 o 
   7   9   1     1999.28     1862.92     66.09 o 
  -2  10   1       94.82      570.06    194.24 o 
   2  10   1        6.00      640.94    172.77 o 
 -18   0   2        0.86        2.56     28.85 o 
 -16   0   2     1039.46     1209.89     67.72 o 
 -14   0   2        0.03        0.64      2.43 o 
 -12   0   2     3321.23     3587.61    100.51 o 
 -10   0   2      663.78      709.19     19.95 o 
  -8   0   2    30055.17    36126.98    885.50 o 
  -6   0   2    15419.35    16525.88    541.95 o 
  -4   0   2    12006.52    13551.38    335.33 o 
  -2   0   2      134.24       93.88      3.77 o 
   2   0   2    27804.89    28308.65   1502.36 o 
   4   0   2     2210.42     2600.30     83.55 o 
   6   0   2        0.70       15.71      6.80 o 
   8   0   2       83.99       43.27     10.88 o 
  10   0   2     1945.36     2034.94     85.42 o 
  12   0   2     2158.27     2202.05     99.04 o 
  14   0   2       71.42       66.67     29.49 o 
  16   0   2      725.81      771.20     67.95 o 
  18   0   2      110.34      114.11     42.95 o 
 -17   1   2     1501.35     1605.83     68.19 o 
 -15   1   2     1321.40     1250.19     56.13 o 
 -13   1   2      854.11      843.90     17.88 o 
 -11   1   2      538.83      488.18     12.03 o 
  -9   1   2      663.64      592.71     12.16 o 
  -7   1   2     1564.52     2072.19     36.59 o 
  -5   1   2     2146.81     2099.59     39.57 o 
  -3   1   2    70476.03    65000.88   7274.10 o 
  -1   1   2     5560.81     6702.89    164.39 o 
   1   1   2    38555.89    43440.74    948.66 o 
   3   1   2     2043.37     2519.34     48.94 o 
   5   1   2      205.55      217.22      5.79 o 
   7   1   2     6462.91     6760.77    135.63 o 
   9   1   2      822.06      710.66     18.11 o 
  11   1   2     6755.55     7369.83    241.70 o 
  13   1   2       78.54       69.58     19.48 o 
  15   1   2      740.62      818.53     44.37 o 
  17   1   2      175.49      211.07     26.39 o 
 -16   2   2      268.26      249.30     31.55 o 
 -14   2   2      419.30      345.62     16.29 o 
 -12   2   2       11.95       28.21      5.53 o 
 -10   2   2        0.30        2.14      4.20 o 
  -8   2   2      189.88      161.92      7.84 o 
  -6   2   2     3150.61     3410.75    114.14 o 
  -4   2   2      915.85      830.49     26.70 o 
  -2   2   2    22570.17    28199.22    625.63 o 
   0   2   2    22491.52    26528.24    584.35 o 
   2   2   2      164.61      234.31     10.09 o 
   4   2   2      930.55      925.54     24.51 o 
   6   2   2      402.52      308.08      9.64 o 
   8   2   2        0.22        2.35      2.29 o 
  10   2   2      199.48      192.81      9.61 o 
  12   2   2     1080.82     1074.22     29.60 o 
  14   2   2        3.97        4.33      5.57 o 
  16   2   2      830.99      875.14     49.67 o 
 -17   3   2      150.07      204.00     36.20 o 
 -15   3   2      295.32      280.27     16.06 o 
 -13   3   2      205.25      153.51      9.80 o 
 -11   3   2       65.41       63.80      6.58 o 
  -9   3   2      816.29      725.50     19.57 o 
  -7   3   2      169.85      208.42      9.01 o 
  -5   3   2      188.25      180.01     16.83 o 
  -3   3   2       24.35       33.08      6.44 o 
  -1   3   2      995.40      934.77     27.31 o 
   1   3   2       11.61        7.03      5.84 o 
   3   3   2     3176.87     3585.83     85.60 o 
   5   3   2       29.35       78.13      6.98 o 
   7   3   2      529.60      363.29     23.93 o 
   9   3   2      223.12      200.61     10.24 o 
  11   3   2     2116.95     2052.21     48.50 o 
  13   3   2      250.52      261.43     16.08 o 
  15   3   2       63.66       82.75     44.23 o 
  17   3   2       49.69       56.41     73.08 o 
 -16   4   2      758.44      973.13     89.11 o 
 -14   4   2       83.99       89.45     16.51 o 
 -12   4   2     2133.98     1986.37     83.04 o 
 -10   4   2      645.92      584.89     17.74 o 
  -8   4   2     7179.19     7275.94    154.21 o 
  -6   4   2     4518.86     4746.09    143.69 o 
  -4   4   2       41.09       24.82      8.76 o 
  -2   4   2     1622.66     1406.68     39.85 o 
   0   4   2     4320.91     4594.50    147.12 o 
   2   4   2     4789.04     4599.40    426.04 o 
   4   4   2      114.88      106.59     11.03 o 
   6   4   2        9.95        3.15      6.70 o 
   8   4   2      343.41      346.66     13.16 o 
  10   4   2      141.64      135.67     10.12 o 
  12   4   2      100.95       97.14      7.79 o 
  14   4   2     1015.70     1000.33     34.50 o 
  16   4   2     1116.68     1294.30    105.13 o 
 -15   5   2      581.45      617.34     41.61 o 
 -13   5   2      599.61      603.95     20.13 o 
 -11   5   2      384.44      381.78     14.90 o 
  -9   5   2     1082.08      948.16     28.77 o 
  -7   5   2      408.07      455.95     44.54 o 
  -5   5   2      528.19      552.48     36.89 o 
  -3   5   2       93.42       93.46     13.87 o 
  -1   5   2       30.31       74.25     32.16 o 
   1   5   2      302.82      328.81     78.86 o 
   3   5   2      425.52      540.84    186.56 o 
   5   5   2      831.18      889.58     25.98 o 
   7   5   2     4863.86     4340.51     98.76 o 
   9   5   2      576.39      574.51     22.41 o 
  11   5   2     8129.38     7521.54    166.30 o 
  13   5   2      120.81      114.20     16.78 o 
  15   5   2     1683.80     1655.96     57.99 o 
 -14   6   2      167.64      172.19     19.38 o 
 -12   6   2     1535.73     1510.22     45.27 o 
 -10   6   2       34.29       42.73     12.08 o 
  -8   6   2     1465.55     1448.30     46.99 o 
  -6   6   2     2138.54     2307.10    149.69 o 
  -4   6   2      992.03     2458.11    350.66 o 
  -2   6   2     2378.42     2642.56    255.69 o 
   0   6   2     1424.51     1381.51     68.91 o 
   2   6   2     8440.03     8469.10    238.27 o 
   4   6   2       64.23      320.55     40.48 o 
   6   6   2     1109.31     1875.65    294.06 o 
   8   6   2       20.53       79.41     48.55 o 
  10   6   2      548.56      494.51     24.44 o 
  12   6   2        2.33        1.99     10.12 o 
  14   6   2      102.90       95.40     17.32 o 
 -13   7   2     1338.44     1190.80     52.33 o 
 -11   7   2       31.51       50.28     17.03 o 
  -9   7   2     2912.78     2895.91     86.15 o 
  -7   7   2       84.64       89.72     15.22 o 
  -5   7   2     1101.14     1360.69    145.10 o 
  -3   7   2      860.52     1441.48     71.41 o 
  -1   7   2      451.28      864.71    391.37 o 
   1   7   2      731.14     1246.22     96.80 o 
   3   7   2     1172.93     2422.30    719.27 o 
   5   7   2        2.86        8.44     21.25 o 
   7   7   2      649.69     1936.73     99.94 o 
   9   7   2        0.65       42.70     22.93 o 
  11   7   2      383.99      403.44     32.11 o 
 -10   8   2        2.59       55.25     31.87 o 
  -8   8   2      977.70     1286.46    178.77 o 
  -6   8   2       54.71       66.30     21.37 o 
  -4   8   2      110.53     2949.48    456.76 o 
  -2   8   2     1147.30     2554.34    318.93 o 
   0   8   2      630.95      856.23    270.85 o 
   2   8   2      388.25      739.05     82.22 o 
   4   8   2      619.41     1029.26     96.48 o 
   6   8   2       31.47      187.76     59.88 o 
   8   8   2      122.68      125.85     17.69 o 
  10   8   2        2.25        2.93     10.31 o 
  -7   9   2      140.96      167.37     21.49 o 
  -5   9   2       31.04      243.89     91.33 o 
  -3   9   2      249.33     1073.78    420.21 o 
  -1   9   2       11.82      234.98     41.91 o 
   1   9   2       49.76     1014.80     98.08 o 
   3   9   2       82.29      240.23     76.93 o 
   5   9   2      482.80      456.86     36.56 o 
   7   9   2      789.54      855.26     52.70 o 
  -2  10   2     1567.30     1224.13    100.65 o 
 -17   1   3      266.74      294.38     28.55 o 
 -15   1   3      301.71      306.81     18.10 o 
 -13   1   3      363.09      334.91     10.73 o 
 -11   1   3     2281.37     2222.49     39.09 o 
  -9   1   3        3.63        5.85      3.36 o 
  -7   1   3     3815.63     4312.22     79.69 o 
  -5   1   3     3733.08     4403.37     86.38 o 
  -3   1   3    10552.26    12285.84    263.20 o 
  -1   1   3     1267.99     1491.59     47.33 o 
   1   1   3    12365.69    13433.91    528.73 o 
   3   1   3    16081.16    18741.93    360.63 o 
   5   1   3      335.94      282.22      6.45 o 
   7   1   3    13246.67    15382.00    304.83 o 
   9   1   3     2739.23     2947.47    103.97 o 
  11   1   3      184.35      169.57     21.38 o 
  13   1   3     3580.56     3811.17    133.59 o 
  15   1   3      483.96      530.89     33.15 o 
  17   1   3      417.32      446.82     43.27 o 
 -16   2   3     1388.34     1400.65     68.62 o 
 -14   2   3      382.22      387.25     11.95 o 
 -12   2   3     5873.13     5921.02    113.65 o 
 -10   2   3     3463.43     3550.14     76.32 o 
  -8   2   3     1304.91     1190.98     27.97 o 
  -6   2   3    18388.05    20587.20    371.35 o 
  -4   2   3     1072.49     1150.54     34.74 o 
  -2   2   3   181810.39   204856.16   4765.04 o 
   0   2   3     4209.60     4459.95     99.82 o 
   2   2   3    11993.91    14415.02    281.44 o 
   4   2   3      745.04      662.85     16.13 o 
   6   2   3        4.37        6.93      2.27 o 
   8   2   3      616.22      595.84     12.91 o 
  10   2   3       46.60       54.74      7.47 o 
  12   2   3     4745.65     5053.85    127.34 o 
  14   2   3     2971.31     3094.10    110.35 o 
  16   2   3     1492.10     1509.78     66.35 o 
 -17   3   3      347.92      434.08     44.83 o 
 -15   3   3        0.97        1.12      5.90 o 
 -13   3   3      265.66      271.08     10.99 o 
 -11   3   3     3162.33     2960.75     65.42 o 
  -9   3   3      277.80      303.29     10.76 o 
  -7   3   3     1259.61     1184.50     29.30 o 
  -5   3   3      510.65      732.46     32.10 o 
  -3   3   3      481.39      543.94     17.75 o 
  -1   3   3      540.05      438.19     15.92 o 
   1   3   3      398.65      335.13     13.81 o 
   3   3   3    21805.96    25791.67    515.37 o 
   5   3   3     1210.45     1130.67     27.71 o 
   7   3   3    20847.18    24821.55    557.75 o 
   9   3   3     7468.47     8301.40    201.99 o 
  11   3   3     5014.82     5011.95    123.31 o 
  13   3   3      617.91      622.73     22.26 o 
  15   3   3      368.48      394.48     37.10 o 
  17   3   3      106.52      127.57     46.16 o 
 -16   4   3      600.94      619.56     28.80 o 
 -14   4   3      309.31      282.70     13.16 o 
 -12   4   3      743.73      700.42     20.79 o 
 -10   4   3      539.30      495.55     16.17 o 
  -8   4   3      303.46      294.80     31.39 o 
  -6   4   3     1283.94     1242.10     45.50 o 
  -4   4   3      551.72      578.91     21.90 o 
  -2   4   3    10476.91    11968.76    273.27 o 
   0   4   3     1095.97     1195.05     40.95 o 
   2   4   3     6825.50     7601.60    176.26 o 
   4   4   3        4.49        8.94      6.69 o 
   6   4   3     1275.53     1377.07     35.57 o 
   8   4   3     1095.80     1187.54     29.70 o 
  10   4   3        8.42       11.42      4.96 o 
  12   4   3     1544.42     1421.97     39.21 o 
  14   4   3      999.30      962.78     37.68 o 
  16   4   3      199.47      255.14     82.06 o 
 -15   5   3        1.08        4.71     18.03 o 
 -13   5   3      210.73      188.20     11.14 o 
 -11   5   3      124.52      123.70      9.52 o 
  -9   5   3      586.79      563.52     21.86 o 
  -7   5   3     1258.54     1139.56     36.34 o 
  -5   5   3      170.08      184.69     25.84 o 
  -3   5   3     1505.19     1396.20     41.47 o 
  -1   5   3     1425.06     1633.33    227.08 o 
   1   5   3      371.91      346.23     25.70 o 
   3   5   3     4006.18     4251.18    339.76 o 
   5   5   3      573.16      568.73     19.87 o 
   7   5   3       97.84      225.04     56.26 o 
   9   5   3       96.34      114.06     29.35 o 
  11   5   3       71.83       57.46     10.56 o 
  13   5   3      353.35      385.76     30.79 o 
  15   5   3        0.15        3.85     60.26 o 
 -14   6   3       27.66       22.14     16.89 o 
 -12   6   3     1100.42     1043.26     31.61 o 
 -10   6   3      745.45      755.77     51.47 o 
  -8   6   3      144.76      163.75     25.90 o 
  -6   6   3     2512.73     2778.54    414.06 o 
  -4   6   3      165.53      408.42    235.27 o 
  -2   6   3     4552.75     5271.25    551.01 o 
   0   6   3      186.41      283.01    102.33 o 
   2   6   3      207.40     3620.95    232.60 o 
   4   6   3      261.33      214.92     17.11 o 
   6   6   3       81.29      158.19     38.80 o 
   8   6   3     1561.98     1420.93     40.90 o 
  10   6   3      123.06      433.37    114.08 o 
  12   6   3        3.04        5.23      8.38 o 
  14   6   3       26.44       16.61      9.63 o 
 -13   7   3      849.35      729.84     29.52 o 
 -11   7   3      672.89      618.02     32.53 o 
  -9   7   3       14.44       45.89     20.13 o 
  -7   7   3      117.07      183.49     59.25 o 
  -5   7   3     2043.19     2239.10    226.38 o 
  -3   7   3     3222.42     3121.87     93.08 o 
  -1   7   3     2717.90     2693.84    179.63 o 
   1   7   3     2087.80     2017.53     63.69 o 
   3   7   3     3746.32     3647.01    140.83 o 
   5   7   3       15.80      519.80    104.54 o 
   7   7   3     3610.32     3548.28     89.75 o 
   9   7   3      781.90      794.93     29.04 o 
  11   7   3      329.16      354.29     24.21 o 
 -10   8   3     1090.62     1085.30     49.37 o 
  -8   8   3      465.52      585.15     85.13 o 
  -6   8   3      310.80      335.55     31.45 o 
  -4   8   3      556.00      654.85     63.38 o 
  -2   8   3      769.51      914.84     72.71 o 
   0   8   3      138.54      265.29     62.13 o 
   2   8   3      511.12      548.10     36.70 o 
   4   8   3       53.09      232.49     47.84 o 
   6   8   3      924.02      875.07     34.90 o 
   8   8   3       42.58      104.06     16.69 o 
  10   8   3        2.90        2.25     11.48 o 
  -7   9   3      423.79      363.10     30.02 o 
  -5   9   3      115.61      114.81     34.14 o 
  -3   9   3        2.23       48.46     26.57 o 
  -1   9   3      776.95      938.48    208.36 o 
   1   9   3       81.21      176.41     33.56 o 
   3   9   3      755.86     1318.23    115.19 o 
   5   9   3      277.46      380.65     28.57 o 
   7   9   3      594.04      574.59     45.86 o 
   0  10   3      205.72     1073.78    121.80 o 
 -18   0   4      303.53      312.84     75.00 o 
 -16   0   4      641.63      706.82     44.61 o 
 -14   0   4     4837.08     4937.39    177.83 o 
 -12   0   4      453.64      470.27     17.20 o 
 -10   0   4     1501.14     1110.77     29.89 o 
  -8   0   4     1275.52     1196.39     29.78 o 
  -6   0   4     5587.97     5776.60    147.98 o 
  -4   0   4    26169.87    27101.79   1276.07 o 
  -2   0   4      497.86      329.94     12.64 o 
   0   0   4     1602.36     1481.77     45.10 o 
   2   0   4     4273.89     3841.45    323.45 o 
   4   0   4     4352.12     4611.37    122.51 o 
   6   0   4      196.38      241.13      6.85 o 
   8   0   4     1401.39     1447.53     55.06 o 
  10   0   4      478.98      442.63     29.24 o 
  12   0   4      147.71      143.60     35.26 o 
  14   0   4      638.57      585.93     80.77 o 
  16   0   4       79.34       77.57     37.82 o 
 -17   1   4      148.17      128.50     22.46 o 
 -15   1   4     4436.61     4298.27     79.08 o 
 -13   1   4      147.91      144.38      6.80 o 
 -11   1   4      132.20       92.68      5.92 o 
  -9   1   4     1148.98     1109.93     24.59 o 
  -7   1   4     2444.16     2408.36     46.70 o 
  -5   1   4     5555.62     5998.01    107.09 o 
  -3   1   4      961.36      697.53     17.64 o 
  -1   1   4    12249.82    13886.91    421.01 o 
   1   1   4     4010.14     4623.93     98.13 o 
   3   1   4     4915.20     5579.90    118.94 o 
   5   1   4     9655.95    10859.02    192.19 o 
   7   1   4     1542.83     1325.15     35.57 o 
   9   1   4    10218.10    11657.78    263.77 o 
  11   1   4      737.13      719.44     32.79 o 
  13   1   4     8667.23     9489.43    275.60 o 
  15   1   4      198.35      220.48     25.48 o 
  17   1   4     1424.38     1429.51     77.04 o 
 -16   2   4      520.21      502.24     38.70 o 
 -14   2   4      619.28      605.49     17.21 o 
 -12   2   4      385.84      357.73     12.44 o 
 -10   2   4     1010.51      910.65     29.26 o 
  -8   2   4      571.80      650.75     15.99 o 
  -6   2   4       44.08       88.10      6.65 o 
  -4   2   4      568.21      585.65     17.58 o 
  -2   2   4    13057.83    15798.25    405.58 o 
   0   2   4      609.69      567.26     16.74 o 
   2   2   4      904.87      939.38     22.02 o 
   4   2   4      647.44      557.52     13.70 o 
   6   2   4       64.74       81.04      5.05 o 
   8   2   4      875.92      906.87     20.12 o 
  10   2   4      505.03      496.33     16.49 o 
  12   2   4      584.05      600.21     23.38 o 
  14   2   4      721.00      770.84     42.23 o 
  16   2   4       68.87       74.51     25.70 o 
 -17   3   4      249.17      287.85     40.32 o 
 -15   3   4        0.85        1.45      6.43 o 
 -13   3   4        0.32        1.01      4.59 o 
 -11   3   4       48.44       45.72      5.97 o 
  -9   3   4       70.54       86.54      7.22 o 
  -7   3   4      150.68      117.06      9.44 o 
  -5   3   4     7886.23     9575.94    254.45 o 
  -3   3   4     1160.17     1218.73     33.23 o 
  -1   3   4      334.74      401.16     16.82 o 
   1   3   4     1078.81     1065.80     29.12 o 
   3   3   4     2995.81     2682.65     57.88 o 
   5   3   4       17.40       56.58      5.66 o 
   7   3   4        3.69        6.18      4.92 o 
   9   3   4       67.95      102.06      9.66 o 
  11   3   4       37.32       48.20      8.67 o 
  13   3   4       28.51       27.50      6.94 o 
  15   3   4       27.20       42.05     23.77 o 
 -16   4   4      772.44      809.07     39.27 o 
 -14   4   4     1614.29     1650.77     42.55 o 
 -12   4   4       66.16       54.15      6.65 o 
 -10   4   4     3103.93     3064.73     65.02 o 
  -8   4   4       20.43       21.49      9.09 o 
  -6   4   4     9815.50    10495.86    285.56 o 
  -4   4   4     6863.80     7050.64    254.92 o 
  -2   4   4       15.50       62.82     43.52 o 
   0   4   4    15634.74    18876.09    757.37 o 
   2   4   4     2019.49     2080.81     54.60 o 
   4   4   4     3749.82     3938.80     84.77 o 
   6   4   4      433.59      769.15    116.98 o 
   8   4   4      489.96      448.43     20.93 o 
  10   4   4       83.75       85.03     10.23 o 
  12   4   4       87.83       76.02      6.97 o 
  14   4   4       40.91       43.24      9.26 o 
  16   4   4      427.22      528.87     64.11 o 
 -15   5   4     1447.58     1323.52     50.56 o 
 -13   5   4       84.65       75.84      8.44 o 
 -11   5   4      213.74      209.37     12.99 o 
  -9   5   4      117.32      102.37     12.92 o 
  -7   5   4        5.85       23.75     17.77 o 
  -5   5   4      932.87     1022.10     63.47 o 
  -3   5   4       12.07      144.22     69.76 o 
  -1   5   4     6428.80     6203.26    151.95 o 
   1   5   4     2247.95     2281.23    130.19 o 
   3   5   4     4096.47     3677.82     93.43 o 
   5   5   4     4376.82     4150.25     94.36 o 
   7   5   4      811.51      742.84     22.74 o 
   9   5   4     2143.19     2055.36     51.02 o 
  11   5   4      510.71      515.06     22.35 o 
  13   5   4     1144.31     1013.12     84.13 o 
  15   5   4       53.75       47.44     37.18 o 
 -14   6   4     1598.56     1661.04     76.51 o 
 -12   6   4      666.21      674.61     23.55 o 
 -10   6   4     4120.73     3867.95    102.95 o 
  -8   6   4       18.05       10.15     13.82 o 
  -6   6   4     8505.89     8586.63    345.40 o 
  -4   6   4     4510.46     4269.72    113.53 o 
  -2   6   4     5610.26     5796.07    198.66 o 
   0   6   4        0.17       50.78     16.38 o 
   2   6   4     1690.92     1578.10     49.15 o 
   4   6   4      119.11      226.57     38.32 o 
   6   6   4      334.38      298.24     19.28 o 
   8   6   4      740.90      679.11     64.05 o 
  10   6   4     1319.15     1243.27     36.77 o 
  12   6   4        8.75        5.71     11.54 o 
  14   6   4      562.59      585.55     40.47 o 
 -13   7   4        8.62       23.82      9.84 o 
 -11   7   4      778.17      757.42     36.53 o 
  -9   7   4      365.25      348.41     24.52 o 
  -7   7   4      874.62      815.48     43.97 o 
  -5   7   4     4193.38     4053.01    200.42 o 
  -3   7   4        0.44     1332.13    420.86 o 
  -1   7   4     1312.19     1430.78    126.47 o 
   1   7   4      176.62     1037.88    160.92 o 
   3   7   4       19.98     1368.03    178.40 o 
   5   7   4     1266.68     2673.62    152.25 o 
   7   7   4       20.74      870.77    283.03 o 
   9   7   4      502.90     1061.94    265.65 o 
  11   7   4      541.11      531.04     28.47 o 
 -10   8   4       32.75      188.37    104.90 o 
  -8   8   4      392.69      484.35     66.53 o 
  -6   8   4      281.79      354.98     53.67 o 
  -4   8   4      845.19      944.15     52.41 o 
  -2   8   4        5.33      409.64     87.44 o 
   0   8   4       91.56      318.18     57.00 o 
   2   8   4      295.43      392.63     28.46 o 
   4   8   4      437.92      433.30     33.11 o 
   6   8   4       83.54      269.41     67.87 o 
   8   8   4      641.36      577.53     29.72 o 
  10   8   4      163.41      177.47     17.52 o 
  -7   9   4      108.30      311.99     80.58 o 
  -5   9   4       42.19       40.84     20.86 o 
  -3   9   4      159.36      177.89     30.45 o 
  -1   9   4     1569.35     1697.98     85.72 o 
   1   9   4      288.25      313.45     30.40 o 
   3   9   4     1743.16     1573.02     61.58 o 
   5   9   4      561.07      633.04     63.94 o 
   7   9   4      154.82      170.65     21.26 o 
 -17   1   5      162.40      159.71     33.78 o 
 -15   1   5      387.37      351.49     11.54 o 
 -13   1   5       31.01       35.54      5.54 o 
 -11   1   5      217.28      222.93      8.45 o 
  -9   1   5     2077.15     2192.14     44.43 o 
  -7   1   5      408.07      497.72     11.98 o 
  -5   1   5     7228.38     8091.57    143.44 o 
  -3   1   5     5755.68     6816.44    129.92 o 
  -1   1   5     6330.54     7427.12    183.94 o 
   1   1   5     1538.22     1674.89     36.69 o 
   3   1   5      125.70      122.62      5.39 o 
   5   1   5     5983.32     6387.87    115.38 o 
   7   1   5      586.92      480.77     16.30 o 
   9   1   5     5073.25     5619.09    160.16 o 
  11   1   5     1699.98     1747.40     60.43 o 
  13   1   5       87.15       74.42     26.99 o 
  15   1   5        0.04        1.28     19.95 o 
  17   1   5       10.79        9.13     35.12 o 
 -16   2   5       64.95       57.39      9.38 o 
 -14   2   5     4254.17     4395.22     90.74 o 
 -12   2   5     1348.76     1303.44     33.76 o 
 -10   2   5    11851.16    13645.01    301.60 o 
  -8   2   5     7165.57     8059.92    149.21 o 
  -6   2   5      251.77      214.29      7.65 o 
  -4   2   5      538.90      436.50     13.62 o 
  -2   2   5      391.27      367.82     23.08 o 
   0   2   5     8730.41    10340.57    262.11 o 
   2   2   5     1277.15     1325.24     28.82 o 
   4   2   5     2878.32     3389.41     68.64 o 
   6   2   5     4873.11     6213.24    123.92 o 
   8   2   5      618.09      627.04     13.70 o 
  10   2   5      185.53      215.07     15.56 o 
  12   2   5      996.81      976.75     30.14 o 
  14   2   5     2689.43     2762.97    112.12 o 
  16   2   5        0.85        4.83     22.63 o 
 -17   3   5      486.33      535.91     40.32 o 
 -15   3   5       11.97       20.23      7.87 o 
 -13   3   5       23.46       12.83      4.25 o 
 -11   3   5      298.72      271.32     10.50 o 
  -9   3   5      701.78      746.00     19.71 o 
  -7   3   5     3003.93     2851.86     56.39 o 
  -5   3   5    27192.44    32917.02    859.74 o 
  -3   3   5     3089.82     3018.18     84.58 o 
  -1   3   5    14473.78    17635.92    393.32 o 
   1   3   5     2318.45     2046.31     50.62 o 
   3   3   5      678.86      694.97     47.65 o 
   5   3   5     8246.10     8351.05    168.82 o 
   7   3   5      698.57      591.11     18.51 o 
   9   3   5     3234.55     3058.83     80.40 o 
  11   3   5       56.57       63.90      8.14 o 
  13   3   5      906.68      922.98     33.14 o 
  15   3   5        4.77        3.25     24.07 o 
 -16   4   5       67.33       69.09     18.10 o 
 -14   4   5      877.50      848.62     36.19 o 
 -12   4   5        4.77       15.63      7.47 o 
 -10   4   5     2567.09     2427.49     53.52 o 
  -8   4   5     3465.53     3451.31     79.02 o 
  -6   4   5     2851.76     2794.68     89.89 o 
  -4   4   5    10192.27    12834.95    347.88 o 
  -2   4   5     5593.95     5841.54    175.90 o 
   0   4   5     8988.24    11458.72    421.66 o 
   2   4   5      946.55      838.86     43.68 o 
   4   4   5       14.14       20.77      9.16 o 
   6   4   5      792.06      743.74     21.97 o 
   8   4   5       11.35       71.64     41.13 o 
  10   4   5      128.53      121.15      9.87 o 
  12   4   5        4.23       33.94     25.44 o 
  14   4   5      440.84      418.48     24.95 o 
  16   4   5      346.36      443.61     60.26 o 
 -15   5   5      103.96      114.31     27.07 o 
 -13   5   5      100.64       86.84      8.83 o 
 -11   5   5     1319.07     1292.72     34.98 o 
  -9   5   5      378.32      349.64     19.39 o 
  -7   5   5       67.62       77.17     19.19 o 
  -5   5   5     2105.10     2228.59    328.70 o 
  -3   5   5     1536.96     1909.03    204.77 o 
  -1   5   5       15.90      774.10     46.98 o 
   1   5   5     2878.20     3265.00     85.58 o 
   3   5   5      879.85     1292.10    247.61 o 
   5   5   5       18.56       22.68     16.31 o 
   7   5   5       13.21       20.45     11.55 o 
   9   5   5       39.55       58.76     12.43 o 
  11   5   5      236.14      259.90     34.97 o 
  13   5   5       20.41       51.67     16.01 o 
  15   5   5      122.27      126.93     41.67 o 
 -14   6   5      804.92      749.01     34.71 o 
 -12   6   5      605.07      557.82     21.43 o 
 -10   6   5      828.12      875.48     54.19 o 
  -8   6   5       45.72       54.81     15.17 o 
  -6   6   5     1190.40     1521.87    327.13 o 
  -4   6   5     2069.71     2257.05     67.26 o 
  -2   6   5      704.89      954.71    199.73 o 
   0   6   5      192.67      277.52     77.43 o 
   2   6   5      426.94      532.40     94.01 o 
   4   6   5      442.34      529.51     52.95 o 
   6   6   5        9.82       64.00     27.94 o 
   8   6   5       78.50       84.85     10.65 o 
  10   6   5      103.61      136.10     39.87 o 
  12   6   5      775.30      823.22     42.87 o 
 -13   7   5       11.75       13.52      9.61 o 
 -11   7   5        2.18        8.24     15.05 o 
  -9   7   5      459.80      461.16     28.21 o 
  -7   7   5       97.48      113.73     21.72 o 
  -5   7   5      111.27      444.91    121.40 o 
  -3   7   5     1024.72      934.52     37.85 o 
  -1   7   5      295.45      476.95     67.45 o 
   1   7   5     1472.16     1221.75     44.36 o 
   3   7   5      806.28      765.94     33.14 o 
   5   7   5     4366.90     3990.24     97.57 o 
   7   7   5       67.43       78.62     14.76 o 
   9   7   5     7930.67     7281.48    171.45 o 
  11   7   5      159.94      172.51     15.46 o 
 -10   8   5      296.03      288.97     29.36 o 
  -8   8   5      692.19      732.41     37.18 o 
  -6   8   5       89.41      105.78     28.88 o 
  -4   8   5      118.52      178.30     36.83 o 
  -2   8   5     1588.47     1647.73     61.12 o 
   0   8   5      753.11      801.54    106.22 o 
   2   8   5      207.30      268.02     25.64 o 
   4   8   5      147.34      304.66     64.22 o 
   6   8   5      281.22      312.14     22.14 o 
   8   8   5       62.53       97.24     23.59 o 
  10   8   5      192.64      265.89     35.79 o 
  -7   9   5     1236.23     1061.99     59.64 o 
  -5   9   5       12.81       39.64     23.97 o 
  -3   9   5      174.24      437.70     93.27 o 
  -1   9   5        2.34      315.20     64.40 o 
   1   9   5      363.76      756.38    123.06 o 
   3   9   5      314.13      804.19     59.13 o 
   5   9   5      935.42      984.83     63.45 o 
   7   9   5        8.88       10.04     14.43 o 
 -18   0   6     5053.28     5267.59    295.53 o 
 -16   0   6     1026.24     1168.85     60.28 o 
 -14   0   6     5776.59     6109.61    240.17 o 
 -12   0   6     3357.95     3593.00     88.63 o 
 -10   0   6      977.63      953.53     30.89 o 
  -8   0   6     2264.64     1886.66     52.68 o 
  -6   0   6      392.83      432.58     14.13 o 
  -4   0   6    28642.36    29980.59   1516.77 o 
  -2   0   6     7812.24     7511.55    228.33 o 
   0   0   6     2265.55     2455.90     75.93 o 
   2   0   6      983.19      883.70     28.56 o 
   4   0   6     2099.60     2207.51     70.19 o 
   6   0   6      705.88      491.88     21.65 o 
   8   0   6       85.58       54.49     18.59 o 
  10   0   6    25082.34    28805.40   1333.41 o 
  12   0   6    10077.92    10649.29    543.62 o 
  14   0   6     8103.74     8074.79    411.56 o 
  16   0   6     3336.51     3533.52    209.63 o 
 -17   1   6       43.90       26.24     22.27 o 
 -15   1   6      131.36      126.33      7.41 o 
 -13   1   6      483.95      466.64     14.40 o 
 -11   1   6      446.34      433.62     14.21 o 
  -9   1   6       41.13       84.89      5.61 o 
  -7   1   6     2393.40     2252.95     43.98 o 
  -5   1   6     1140.70      959.37     20.11 o 
  -3   1   6      178.55      167.35      5.35 o 
  -1   1   6     4890.34     5303.26    132.38 o 
   1   1   6    16074.10    18140.11    348.73 o 
   3   1   6     3684.27     3830.81    300.86 o 
   5   1   6    31820.66    36942.25    907.76 o 
   7   1   6    13761.96    16203.57    314.48 o 
   9   1   6     5004.26     5475.43    169.23 o 
  11   1   6     4442.87     4513.52    136.02 o 
  13   1   6      689.55      732.44     40.17 o 
  15   1   6       21.05       23.72     27.46 o 
  17   1   6      174.45      175.35     55.53 o 
 -16   2   6      329.94      318.60     18.06 o 
 -14   2   6      414.80      418.26     14.97 o 
 -12   2   6        0.18        0.92      1.76 o 
 -10   2   6      127.95      161.53      9.45 o 
  -8   2   6      142.26      157.91      9.45 o 
  -6   2   6        0.36        2.24      3.83 o 
  -4   2   6     1214.20     1292.25     31.98 o 
  -2   2   6     1010.46     1036.62     32.19 o 
   0   2   6      639.05      570.47     16.20 o 
   2   2   6      156.60      146.42      6.50 o 
   4   2   6      359.93      340.25     10.50 o 
   6   2   6     4320.19     5005.20    113.53 o 
   8   2   6      780.16      768.77     17.45 o 
  10   2   6     1863.93     1848.91     50.84 o 
  12   2   6      397.55      390.33     12.80 o 
  14   2   6      122.07      125.26     22.03 o 
  16   2   6     1263.29     1334.60     65.90 o 
 -17   3   6       26.86       38.32     22.14 o 
 -15   3   6       17.20       14.64      4.93 o 
 -13   3   6       55.18       46.56      5.45 o 
 -11   3   6        0.87        4.12      6.31 o 
  -9   3   6      860.13      835.29     22.01 o 
  -7   3   6     3305.78     3501.00     70.52 o 
  -5   3   6     7045.44     7692.73    175.74 o 
  -3   3   6    12547.71    14706.79    384.45 o 
  -1   3   6     1238.79     1259.75     40.53 o 
   1   3   6    14570.20    17725.51    353.90 o 
   3   3   6      141.84      194.51     20.61 o 
   5   3   6     1569.40     1540.08     34.90 o 
   7   3   6      592.21      583.10     20.37 o 
   9   3   6      200.99      210.95      7.79 o 
  11   3   6      254.45      269.47     16.30 o 
  13   3   6        3.05        1.06      5.94 o 
  15   3   6        8.92       13.34     20.38 o 
 -16   4   6      404.53      405.05     20.95 o 
 -14   4   6     1827.47     1805.20     50.03 o 
 -12   4   6     2102.03     2165.19     52.56 o 
 -10   4   6       44.23       42.44      8.20 o 
  -8   4   6    10525.26    11473.78    243.28 o 
  -6   4   6      274.46      325.23     20.03 o 
  -4   4   6    26551.92    31746.25    844.65 o 
  -2   4   6      168.73      237.56     15.36 o 
   0   4   6      899.60     1361.41     90.77 o 
   2   4   6      138.54      166.27     28.10 o 
   4   4   6      265.41      278.20     12.72 o 
   6   4   6      153.28      188.32     30.79 o 
   8   4   6      584.08      556.79     18.53 o 
  10   4   6     3557.53     3477.40    102.35 o 
  12   4   6      688.81      680.41     32.36 o 
  14   4   6      402.21      388.97     40.32 o 
 -15   5   6      221.01      200.81     19.47 o 
 -13   5   6       15.20       12.19      7.17 o 
 -11   5   6      535.81      490.60     18.39 o 
  -9   5   6     1138.54     1049.40     31.00 o 
  -7   5   6     4184.08     4011.47    130.77 o 
  -5   5   6     2384.94     2264.06     75.22 o 
  -3   5   6     8758.14     9047.98    324.68 o 
  -1   5   6     2048.18     2001.40     57.27 o 
   1   5   6    13709.65    15083.40    371.78 o 
   3   5   6      662.80      681.18     35.30 o 
   5   5   6     7373.60     7490.46    160.25 o 
   7   5   6     3239.59     3089.86     72.68 o 
   9   5   6     1012.02      951.35     27.43 o 
  11   5   6      670.12      636.51     21.67 o 
  13   5   6      153.48      157.94     13.88 o 
 -14   6   6     1011.17      981.96     33.84 o 
 -12   6   6      817.26      844.93     26.50 o 
 -10   6   6     1636.78     1507.33     43.86 o 
  -8   6   6       20.01       36.50     14.09 o 
  -6   6   6      858.58      879.03     60.56 o 
  -4   6   6     1174.64     1282.17     65.13 o 
  -2   6   6     1024.97     1096.87     43.04 o 
   0   6   6     3001.29     2862.83     79.07 o 
   2   6   6      463.45      485.52     26.56 o 
   4   6   6      656.26      664.49     25.77 o 
   6   6   6      155.47      453.21    341.69 o 
   8   6   6        1.82       26.60     16.89 o 
  10   6   6      977.00      980.79     38.92 o 
  12   6   6      611.39      647.20     55.07 o 
 -11   7   6      482.65      449.42     26.70 o 
  -9   7   6        3.61       15.16     10.49 o 
  -7   7   6      158.49      152.96     26.02 o 
  -5   7   6      171.30      176.98     25.24 o 
  -3   7   6       68.13      290.01     67.16 o 
  -1   7   6       10.89      284.10    112.82 o 
   1   7   6       30.71      460.56    118.15 o 
   3   7   6       75.77      103.37     69.54 o 
   5   7   6      287.85     1210.40    124.68 o 
   7   7   6       49.16       60.41     12.99 o 
   9   7   6      573.10     1628.75    353.92 o 
  11   7   6       73.90       69.53     10.23 o 
 -10   8   6       15.68       10.94     19.32 o 
  -8   8   6      363.06      520.92     90.05 o 
  -6   8   6       49.01      152.64     41.08 o 
  -4   8   6       15.91       71.76     39.14 o 
  -2   8   6      659.47      921.45     68.75 o 
   0   8   6      961.84      967.78    102.52 o 
   2   8   6       65.39      343.88     29.55 o 
   4   8   6      707.03      773.68     36.93 o 
   6   8   6      283.97      277.91     34.89 o 
   8   8   6       36.26       22.50     27.51 o 
  -7   9   6      155.06      469.55    119.60 o 
  -5   9   6      237.70      203.79     34.22 o 
  -3   9   6      873.84      931.69     94.17 o 
  -1   9   6      316.61      299.79     32.23 o 
   1   9   6     1623.01     1523.31     94.19 o 
   3   9   6        4.07      316.41     97.68 o 
   5   9   6      730.68      826.98    102.83 o 
 -17   1   7      431.65      420.54     35.41 o 
 -15   1   7       62.97       67.65      6.23 o 
 -13   1   7       49.02       53.26      7.40 o 
 -11   1   7      862.54      816.61     25.07 o 
  -9   1   7       23.15       18.24      4.95 o 
  -7   1   7     3286.37     3281.55     66.13 o 
  -5   1   7      121.10      106.07      4.29 o 
  -3   1   7     7496.61     8516.02    184.15 o 
  -1   1   7     2351.62     2343.56     60.79 o 
   1   1   7     6779.09     7289.19    157.28 o 
   3   1   7     1503.72     1233.71     30.02 o 
   5   1   7      346.51      460.05     11.25 o 
   7   1   7     1474.46     1197.70     26.09 o 
   9   1   7      883.39      907.79     24.45 o 
  11   1   7     3719.51     3795.83    120.88 o 
  13   1   7        0.01        0.58     23.49 o 
  15   1   7       58.39       58.74     30.26 o 
  17   1   7        4.80        6.41     30.84 o 
 -16   2   7     2112.47     2227.78     64.96 o 
 -14   2   7       79.53       86.36      7.93 o 
 -12   2   7     2141.03     1939.34     54.83 o 
 -10   2   7      376.76      350.75     12.51 o 
  -8   2   7     5045.23     5212.69    107.86 o 
  -6   2   7     6492.50     7082.70    141.72 o 
  -4   2   7      318.02      311.60     10.71 o 
  -2   2   7     1095.72     1085.49     40.10 o 
   0   2   7     1600.77     1684.30     50.13 o 
   2   2   7       96.69       96.65      5.34 o 
   4   2   7      425.57      433.65     12.44 o 
   6   2   7     6111.29     6666.27    148.77 o 
   8   2   7      338.40      357.36     10.33 o 
  10   2   7       25.20       28.34      7.65 o 
  12   2   7       75.90       82.99      5.77 o 
  14   2   7        7.24        8.12     16.29 o 
  16   2   7     4023.37     4410.45    219.84 o 
 -17   3   7      466.08      406.43     41.06 o 
 -15   3   7        0.15        2.38      6.77 o 
 -13   3   7      191.90      180.08      9.49 o 
 -11   3   7     2029.61     1961.26     44.05 o 
  -9   3   7     1526.49     1485.43     35.37 o 
  -7   3   7     5667.84     5835.82    112.70 o 
  -5   3   7      611.98      694.54     23.21 o 
  -3   3   7    33477.47    39750.78   1039.00 o 
  -1   3   7     5968.40     6859.82    183.37 o 
   1   3   7    10150.40    11821.54    266.52 o 
   3   3   7     6591.30     6867.63    155.92 o 
   5   3   7      343.11      285.06     13.50 o 
   7   3   7     4240.59     4232.27     98.09 o 
   9   3   7     1091.50     1061.44     24.37 o 
  11   3   7      668.92      658.80     25.44 o 
  13   3   7        0.02        1.96      8.56 o 
  15   3   7       74.66       79.16     24.67 o 
 -16   4   7     1021.72     1063.31     48.66 o 
 -14   4   7      667.77      685.69     21.41 o 
 -12   4   7     3121.30     2995.62     65.15 o 
 -10   4   7      226.92      222.55     10.91 o 
  -8   4   7     2893.68     2673.73     58.72 o 
  -6   4   7      401.44      342.24     18.09 o 
  -4   4   7        7.57       41.88     21.96 o 
  -2   4   7      659.85      709.45     30.38 o 
   0   4   7      947.34      913.64     28.70 o 
   2   4   7     1763.97     1607.17     38.08 o 
   4   4   7      482.38      501.45     17.53 o 
   6   4   7      473.42      454.67     36.81 o 
   8   4   7      793.83      797.87     22.14 o 
  10   4   7      134.82      135.64      8.37 o 
  12   4   7      156.19      199.61     26.80 o 
  14   4   7       11.61       14.74     21.31 o 
 -15   5   7        5.45        4.48     15.26 o 
 -13   5   7      263.75      266.79     15.07 o 
 -11   5   7      440.97      415.76     19.02 o 
  -9   5   7       52.99       48.04     10.25 o 
  -7   5   7    13576.11    14847.79    419.12 o 
  -5   5   7     2715.62     2685.74     87.19 o 
  -3   5   7     3125.22     3481.32    111.11 o 
  -1   5   7      592.15      596.52     25.24 o 
   1   5   7      141.70      777.50     69.63 o 
   3   5   7        9.85      350.87     29.89 o 
   5   5   7       31.11       35.16      9.60 o 
   7   5   7      207.27      223.91     28.33 o 
   9   5   7      271.28      346.68     42.10 o 
  11   5   7       42.84       66.67     10.42 o 
  13   5   7      728.41      753.14     41.53 o 
 -14   6   7       68.26       74.98     11.00 o 
 -12   6   7        6.11       14.12      8.92 o 
 -10   6   7      575.56      570.44     22.05 o 
  -8   6   7      557.50      540.35     25.08 o 
  -6   6   7     1631.69     1576.61     60.11 o 
  -4   6   7       98.05      234.29     92.85 o 
  -2   6   7     1018.20     1033.55     37.64 o 
   0   6   7       51.84      433.76     70.53 o 
   2   6   7       90.73      126.53     19.15 o 
   4   6   7      153.18      635.49     70.37 o 
   6   6   7     3785.04     3694.28     87.29 o 
   8   6   7      620.71      600.46     22.96 o 
  10   6   7      821.55      812.82     38.60 o 
  12   6   7      728.16      712.49     33.03 o 
 -11   7   7      126.31      116.99     16.27 o 
  -9   7   7       52.17       39.99     11.83 o 
  -7   7   7      837.79      759.71     40.15 o 
  -5   7   7      306.80      308.29     28.14 o 
  -3   7   7     1967.65     1870.45     61.08 o 
  -1   7   7      931.83      982.24     59.68 o 
   1   7   7     1457.08     1343.00     72.35 o 
   3   7   7     2240.54     2213.84     61.13 o 
   5   7   7      179.05      173.02     16.44 o 
   7   7   7      881.95      959.57     52.96 o 
   9   7   7       56.76       89.82     31.23 o 
  11   7   7      513.86      576.68    114.77 o 
 -10   8   7      125.43      147.59     26.86 o 
  -8   8   7     2267.50     2151.78     88.73 o 
  -6   8   7      767.03      720.18     48.55 o 
  -4   8   7      383.09      394.49     34.55 o 
  -2   8   7       35.86      267.54     64.40 o 
   0   8   7      331.71      686.88    105.58 o 
   2   8   7      923.62      896.18     66.99 o 
   4   8   7      458.20      417.75     52.42 o 
   6   8   7     2867.22     2712.80     77.02 o 
   8   8   7     5101.11     4695.67    122.07 o 
  -7   9   7      269.96      394.40     67.96 o 
  -5   9   7        4.27       52.30     56.14 o 
  -3   9   7      849.07      696.43    121.58 o 
  -1   9   7       34.43      179.91     30.47 o 
   1   9   7      227.84      620.91     93.64 o 
   3   9   7     1036.41      896.13     37.18 o 
   5   9   7      749.19      726.32     42.69 o 
 -18   0   8      299.59      313.48     45.52 o 
 -16   0   8     3995.41     3794.96    348.01 o 
 -14   0   8     1076.35     1108.03     39.98 o 
 -12   0   8     3968.72     4152.45    118.84 o 
 -10   0   8     3988.49     4314.33    101.12 o 
  -8   0   8      207.41      183.99     13.02 o 
  -6   0   8      627.39      532.48     17.62 o 
  -4   0   8     1375.74     1349.18     78.06 o 
  -2   0   8     2256.34     2207.67     70.89 o 
   0   0   8     6267.82     6649.95    205.34 o 
   2   0   8    15405.92    17813.83    548.58 o 
   4   0   8    41483.00    46451.39   1463.95 o 
   6   0   8    10352.95    11342.38    286.27 o 
   8   0   8     3584.97     3931.59    199.91 o 
  10   0   8     1932.43     1759.71    114.75 o 
  12   0   8     5937.82     5603.51    286.55 o 
  14   0   8      327.90      290.40     44.23 o 
  16   0   8     1718.11     1823.82    127.57 o 
 -17   1   8      628.59      673.11     43.60 o 
 -15   1   8      797.04      810.64     24.35 o 
 -13   1   8        5.24        1.69      3.19 o 
 -11   1   8     1125.22     1127.51     27.60 o 
  -9   1   8      930.48      851.29     20.30 o 
  -7   1   8     5496.43     5921.99    101.09 o 
  -5   1   8     3624.40     3935.86     66.92 o 
  -3   1   8     2045.66     2041.41     62.15 o 
  -1   1   8     1685.84     1466.47     67.74 o 
   1   1   8      213.34      251.31      8.08 o 
   3   1   8     4222.67     4126.52    104.25 o 
   5   1   8      438.22      351.60     12.73 o 
   7   1   8      915.37      798.77     18.28 o 
   9   1   8     1968.87     2027.06     45.80 o 
  11   1   8      179.85      174.74     36.26 o 
  13   1   8     1037.12     1010.12     60.23 o 
  15   1   8       18.13       14.11     23.79 o 
 -16   2   8      463.14      507.32     27.55 o 
 -14   2   8        1.19        2.17      2.31 o 
 -12   2   8     1561.02     1538.25     36.29 o 
 -10   2   8      152.98      157.43      9.59 o 
  -8   2   8      252.01      207.55     10.21 o 
  -6   2   8     2666.39     2766.40     60.05 o 
  -4   2   8       24.72       26.27      3.45 o 
  -2   2   8    11235.60    14122.36    361.64 o 
   0   2   8     1170.38      958.37     26.06 o 
   2   2   8      644.07      587.61     14.60 o 
   4   2   8     2321.12     2201.54     50.76 o 
   6   2   8        0.79        1.81      3.69 o 
   8   2   8     4190.10     4157.67    114.02 o 
  10   2   8       68.26       61.64      8.67 o 
  12   2   8     2448.46     2324.39     54.74 o 
  14   2   8       11.92       15.79     18.11 o 
  16   2   8      283.88      315.43     43.00 o 
 -17   3   8      170.34      169.57     15.56 o 
 -15   3   8      498.61      473.57     17.87 o 
 -13   3   8      587.36      569.88     19.32 o 
 -11   3   8     3442.02     3432.10     71.49 o 
  -9   3   8       37.21       37.45      8.07 o 
  -7   3   8     6341.94     6720.61    127.77 o 
  -5   3   8      755.11      729.81     19.62 o 
  -3   3   8      551.85      519.26     30.67 o 
  -1   3   8        2.36       13.38     10.33 o 
   1   3   8      829.83      897.12     32.86 o 
   3   3   8      560.30      525.38     17.00 o 
   5   3   8       29.14       22.02      6.26 o 
   7   3   8      433.39      437.90     15.75 o 
   9   3   8       14.00       19.46      5.04 o 
  11   3   8      155.62      148.98     12.43 o 
  13   3   8      470.81      450.31     15.69 o 
  15   3   8       26.65       33.00     28.07 o 
 -16   4   8     1242.56     1286.27     46.78 o 
 -14   4   8      717.46      694.19     21.29 o 
 -12   4   8     1845.49     1860.39     47.04 o 
 -10   4   8       75.06       63.91      8.41 o 
  -8   4   8     2664.40     2522.28     55.81 o 
  -6   4   8     4564.90     4552.11    112.93 o 
  -4   4   8     1938.01     1998.71     63.69 o 
  -2   4   8      348.18      300.44     22.64 o 
   0   4   8      546.35      567.45     24.42 o 
   2   4   8     3396.33     3259.56     79.10 o 
   4   4   8     1810.00     1775.07     43.40 o 
   6   4   8       10.73       23.68      7.03 o 
   8   4   8      656.12      624.32     22.45 o 
  10   4   8      696.32      667.33     27.20 o 
  12   4   8     2331.82     2243.66    101.38 o 
  14   4   8       41.03       55.46     24.43 o 
 -15   5   8      677.57      699.41     32.69 o 
 -13   5   8       11.18       17.72      8.59 o 
 -11   5   8     3128.10     3191.68     70.58 o 
  -9   5   8      440.50      396.65     15.73 o 
  -7   5   8    10419.66    10718.58    262.33 o 
  -5   5   8     4589.10     4514.22    138.80 o 
  -3   5   8     4042.03     3936.42    121.17 o 
  -1   5   8     3392.96     3094.64     98.78 o 
   1   5   8      487.82      473.12     23.07 o 
   3   5   8     5830.99     5635.24    123.27 o 
   5   5   8       24.62       27.68      9.83 o 
   7   5   8     3759.10     3712.18     86.33 o 
   9   5   8       57.48       62.74      7.39 o 
  11   5   8      433.37      390.27     32.41 o 
  13   5   8        9.54        6.07     12.27 o 
 -14   6   8       27.91       14.16     11.14 o 
 -12   6   8      549.30      525.61     22.15 o 
 -10   6   8     1449.97     1362.46     38.13 o 
  -8   6   8     1009.94      863.31     32.90 o 
  -6   6   8      506.43      549.27     34.30 o 
  -4   6   8     4029.73     3822.33    119.88 o 
  -2   6   8       46.66      124.44     26.76 o 
   0   6   8      826.12      730.23     30.71 o 
   2   6   8       52.34       57.49      9.96 o 
   4   6   8     3018.59     2886.19     71.51 o 
   6   6   8      292.51      838.68    123.72 o 
   8   6   8      360.01      545.42    108.69 o 
  10   6   8       51.71       85.60     25.54 o 
  12   6   8     1120.63     1054.54     50.85 o 
 -11   7   8       27.29       24.37     13.78 o 
  -9   7   8      259.79      265.23     20.16 o 
  -7   7   8       53.61      100.22     26.48 o 
  -5   7   8      463.51      672.79    162.66 o 
  -3   7   8      994.66     1056.44     52.52 o 
  -1   7   8      985.68     1124.28    166.14 o 
   1   7   8     1383.43     1415.26     52.14 o 
   3   7   8      653.92      756.52    125.78 o 
   5   7   8        4.88       11.68     12.38 o 
   7   7   8     1554.32     1528.05     59.02 o 
   9   7   8      138.95      266.48     51.80 o 
  11   7   8     1327.65     1350.80     59.16 o 
 -10   8   8      408.14      416.55     29.83 o 
  -8   8   8      408.16      567.39     77.50 o 
  -6   8   8      333.30      516.65     59.67 o 
  -4   8   8      346.64      336.04     41.87 o 
  -2   8   8     1001.41      944.13     54.21 o 
   0   8   8      599.71      812.27     45.06 o 
   2   8   8      822.08      794.15     31.05 o 
   4   8   8        0.52      493.42     78.01 o 
   6   8   8      608.73      792.41    104.17 o 
   8   8   8      279.78      766.79     51.01 o 
  -5   9   8      738.74      709.54     53.00 o 
  -3   9   8      117.18      262.48     36.73 o 
  -1   9   8      681.09      617.92     37.51 o 
   1   9   8      207.98      229.20     28.80 o 
   3   9   8      268.51      308.03     34.91 o 
   5   9   8        0.24       26.19     21.91 o 
 -17   1   9        3.29        0.65     19.44 o 
 -15   1   9       66.78       70.11      9.10 o 
 -13   1   9      331.46      332.48     14.83 o 
 -11   1   9     1354.08     1302.81     29.89 o 
  -9   1   9     3255.85     3194.36     64.08 o 
  -7   1   9      715.73      595.84     13.71 o 
  -5   1   9    11030.96    12509.31    227.21 o 
  -3   1   9      886.25      867.09     29.08 o 
  -1   1   9    12747.16    14924.70    323.09 o 
   1   1   9     2944.40     3359.46     75.20 o 
   3   1   9    10123.79    11941.88    301.86 o 
   5   1   9     3415.83     3596.13     93.81 o 
   7   1   9     1258.98     1245.43     28.35 o 
   9   1   9       21.95       26.65      4.92 o 
  11   1   9       38.42       24.67     16.75 o 
  13   1   9      324.72      334.11     31.27 o 
  15   1   9      133.73      128.24     29.24 o 
 -16   2   9     1894.96     1986.13     46.76 o 
 -14   2   9     1444.85     1489.49     34.92 o 
 -12   2   9      138.02      127.05      9.28 o 
 -10   2   9      473.07      449.10     15.43 o 
  -8   2   9      626.08      672.69     18.58 o 
  -6   2   9     1315.99     1204.64     28.61 o 
  -4   2   9      575.00      638.53     18.55 o 
  -2   2   9     6563.44     7846.62    203.03 o 
   0   2   9     5147.91     5792.12    127.35 o 
   2   2   9      252.18      266.53      8.73 o 
   4   2   9     4719.92     4697.07    107.06 o 
   6   2   9        1.29        0.94      2.53 o 
   8   2   9    20204.83    22983.17    523.06 o 
  10   2   9     5728.41     5895.30    188.67 o 
  12   2   9     3559.34     3449.33     87.93 o 
  14   2   9     2204.41     2291.65    100.40 o 
  16   2   9      103.71      131.22     31.19 o 
 -17   3   9      241.91      227.69     20.18 o 
 -15   3   9      193.69      228.46     11.29 o 
 -13   3   9     1663.71     1607.87     37.62 o 
 -11   3   9     2160.52     2031.93     46.54 o 
  -9   3   9    12055.42    13437.12    254.89 o 
  -7   3   9     5718.09     5729.20    110.97 o 
  -5   3   9     4694.98     4352.64     92.35 o 
  -3   3   9     2506.68     2619.26     70.94 o 
  -1   3   9    10570.14    11757.49    263.39 o 
   1   3   9      692.38      603.98     18.50 o 
   3   3   9     6051.38     6509.17    149.65 o 
   5   3   9     6979.71     7424.68    170.38 o 
   7   3   9     1099.43     1030.41     29.47 o 
   9   3   9     3954.62     3813.41     76.82 o 
  11   3   9      926.87      934.82     35.02 o 
  13   3   9      407.61      438.37     28.59 o 
  15   3   9      305.17      321.37     32.40 o 
 -16   4   9      644.21      714.52     31.74 o 
 -14   4   9      116.08      123.10      9.93 o 
 -12   4   9      249.80      243.99     13.63 o 
 -10   4   9     1303.38     1250.39     31.10 o 
  -8   4   9      427.89      402.95     16.03 o 
  -6   4   9      288.59      242.80     14.89 o 
  -4   4   9       80.95       73.46     16.34 o 
  -2   4   9      111.63       72.99     11.97 o 
   0   4   9     1277.23     1181.24     33.24 o 
   2   4   9      323.32      326.28     17.95 o 
   4   4   9      959.86      907.82     37.08 o 
   6   4   9      414.96      421.51     19.77 o 
   8   4   9     1603.69     1537.92     41.59 o 
  10   4   9      430.56      411.77     16.22 o 
  12   4   9      299.33      340.75     45.11 o 
  14   4   9     1061.86     1178.80    109.30 o 
 -15   5   9      229.72      236.91     13.55 o 
 -13   5   9       16.98       18.47     10.43 o 
 -11   5   9        0.93        2.59      7.96 o 
  -9   5   9      789.05      745.14     25.36 o 
  -7   5   9     2035.09     1898.80     55.46 o 
  -5   5   9       78.98      130.18     47.00 o 
  -3   5   9      209.41      250.23     34.65 o 
  -1   5   9      826.22      851.50     46.88 o 
   1   5   9      329.80      371.62     18.30 o 
   3   5   9      289.84      550.41     44.67 o 
   5   5   9       42.70       36.14      9.28 o 
   7   5   9     2474.81     2448.70     68.43 o 
   9   5   9       37.67       35.60      7.10 o 
  11   5   9        7.58        4.30     14.12 o 
  13   5   9      530.94      470.38     29.18 o 
 -14   6   9      728.89      814.03     30.17 o 
 -12   6   9        1.55        1.53      9.88 o 
 -10   6   9     2652.56     2405.93     59.39 o 
  -8   6   9        4.20        3.33      9.26 o 
  -6   6   9     3083.24     2930.71     98.72 o 
  -4   6   9        0.06      102.95     91.35 o 
  -2   6   9     1284.21     1138.76     50.64 o 
   0   6   9      489.09      572.77     93.15 o 
   2   6   9      537.71      582.65     22.88 o 
   4   6   9     1170.76     1233.23     39.31 o 
   6   6   9       81.76      221.91    101.63 o 
   8   6   9     5023.03     4861.44    129.80 o 
  10   6   9      733.46      706.11     29.62 o 
  12   6   9      613.39      557.07     36.09 o 
 -11   7   9      532.53      544.27     26.87 o 
  -9   7   9      829.22      874.11     43.43 o 
  -7   7   9        0.23       26.20     23.74 o 
  -5   7   9     3922.44     3769.25    134.74 o 
  -3   7   9      274.48      310.77     31.95 o 
  -1   7   9     4809.30     4628.56    155.53 o 
   1   7   9      141.85      183.34     34.17 o 
   3   7   9     1344.35     1349.43     44.31 o 
   5   7   9        1.50        8.11      9.96 o 
   7   7   9       23.62      342.39     30.34 o 
   9   7   9     1321.66     1172.06     42.43 o 
  11   7   9      139.21      158.56     34.12 o 
 -10   8   9      400.59      397.88     35.86 o 
  -8   8   9      465.71      376.71     45.39 o 
  -6   8   9     1399.51     1410.00     76.25 o 
  -4   8   9      118.09      120.24     29.80 o 
  -2   8   9      703.36      723.48     50.84 o 
   0   8   9     1027.40      938.49     54.12 o 
   2   8   9       73.31      160.31     31.03 o 
   4   8   9     1904.16     1732.71     52.48 o 
   6   8   9      444.77      442.00     47.92 o 
   8   8   9     1441.58     1349.36     43.95 o 
  -5   9   9      174.93      248.08     63.16 o 
  -3   9   9      346.71      430.07     77.95 o 
  -1   9   9      201.51      261.88     34.53 o 
   1   9   9      389.77      432.49     57.00 o 
   3   9   9       20.35       31.29     14.21 o 
   5   9   9      123.40      123.83     19.10 o 
 -16   0  10      102.51       88.82     16.18 o 
 -14   0  10     2169.41     2115.80     84.93 o 
 -12   0  10       47.96       65.55     10.16 o 
 -10   0  10     3258.53     3126.60     90.74 o 
  -8   0  10     3935.15     3946.80    106.20 o 
  -6   0  10       83.20       74.97      7.14 o 
  -4   0  10      915.04     1126.78     34.35 o 
  -2   0  10     2656.59     2880.21     98.72 o 
   0   0  10     6241.65     6378.85    199.00 o 
   2   0  10       11.11        3.49      3.56 o 
   4   0  10    11062.87    11264.42    352.65 o 
   6   0  10     5652.01     5899.56    267.32 o 
   8   0  10      298.67      265.44     10.80 o 
  10   0  10      660.36      657.09     49.36 o 
  12   0  10       26.25       17.31     25.00 o 
  14   0  10     3664.90     3878.41    219.88 o 
  16   0  10       43.55       43.59     40.39 o 
 -17   1  10      247.84      196.48     40.99 o 
 -15   1  10      342.54      357.80     19.06 o 
 -13   1  10     1983.05     2058.20     47.69 o 
 -11   1  10       64.66       58.19      7.21 o 
  -9   1  10     7663.97     8464.55    160.74 o 
  -7   1  10      354.05      336.15     10.49 o 
  -5   1  10    29647.05    32896.63    600.98 o 
  -3   1  10     5634.42     6236.49    123.47 o 
  -1   1  10     6681.04     7452.51    163.87 o 
   1   1  10      328.30      212.59      8.05 o 
   3   1  10     2103.87     2256.69     60.74 o 
   5   1  10        7.93       32.11      4.42 o 
   7   1  10       47.81       53.93      5.11 o 
   9   1  10      257.43      236.91      7.26 o 
  11   1  10      775.74      626.95     24.15 o 
  13   1  10      576.17      576.56     39.88 o 
  15   1  10      542.57      521.45     49.21 o 
 -16   2  10      191.66      196.81     14.04 o 
 -14   2  10     1104.62     1075.66     28.21 o 
 -12   2  10       31.02       30.94      8.34 o 
 -10   2  10     3975.57     3943.86     87.49 o 
  -8   2  10      538.92      486.72     16.99 o 
  -6   2  10     1035.96      941.90     26.14 o 
  -4   2  10      366.83      360.53     15.65 o 
  -2   2  10      142.89      124.43     10.87 o 
   0   2  10     2245.32     2083.01     64.92 o 
   2   2  10      809.09      717.53     16.85 o 
   4   2  10     3502.05     3687.64     75.96 o 
   6   2  10      130.90      134.55      8.09 o 
   8   2  10      102.81       95.17      7.88 o 
  10   2  10      173.14      155.03     11.48 o 
  12   2  10       24.69       21.08      3.94 o 
  14   2  10       38.74       52.90     26.28 o 
 -15   3  10       52.90       58.75      7.42 o 
 -13   3  10        4.52        9.45      7.78 o 
 -11   3  10       95.03       90.76      8.79 o 
  -9   3  10     1459.09     1409.87     35.79 o 
  -7   3  10     1047.81      977.91     26.31 o 
  -5   3  10      241.38      216.07      9.27 o 
  -3   3  10      742.55      738.22     19.20 o 
  -1   3  10      460.77      411.28     13.68 o 
   1   3  10      862.89      709.14     21.99 o 
   3   3  10      148.17      157.48     11.01 o 
   5   3  10     2915.67     2820.28     68.67 o 
   7   3  10     1161.65     1091.32     46.08 o 
   9   3  10     1657.59     1624.19     37.08 o 
  11   3  10      263.52      273.58     14.79 o 
  13   3  10       10.73       14.36     18.65 o 
  15   3  10        5.28        5.53     20.97 o 
 -16   4  10       35.53       47.29     14.81 o 
 -14   4  10       94.98       92.87     10.26 o 
 -12   4  10      664.39      632.38     21.07 o 
 -10   4  10      358.22      345.81     13.95 o 
  -8   4  10       47.47       42.56      8.09 o 
  -6   4  10      360.65      342.75     13.82 o 
  -4   4  10     1902.41     1831.93     58.86 o 
  -2   4  10        5.83        7.27      9.99 o 
   0   4  10     1275.32     1154.66     32.08 o 
   2   4  10      137.92      170.01     12.47 o 
   4   4  10    12044.17    13136.01    305.51 o 
   6   4  10     1320.59     1278.43     38.53 o 
   8   4  10       80.31       80.12     10.73 o 
  10   4  10     1912.58     1820.05     81.98 o 
  12   4  10       81.41       77.27     13.87 o 
  14   4  10     3337.67     3421.27    339.12 o 
 -15   5  10      299.40      256.12     13.09 o 
 -13   5  10     1124.30     1183.20     32.26 o 
 -11   5  10       64.25       64.09      9.49 o 
  -9   5  10     2482.03     2461.13     56.14 o 
  -7   5  10        4.58        5.29      9.11 o 
  -5   5  10     8295.46     8176.49    236.18 o 
  -3   5  10     1918.51     1914.70     67.91 o 
  -1   5  10     2856.48     2658.05     85.16 o 
   1   5  10     2085.81     1884.04     52.34 o 
   3   5  10       46.64       85.67     28.06 o 
   5   5  10     1632.09     1525.08     45.80 o 
   7   5  10       48.02      118.09     38.68 o 
   9   5  10       55.01       70.39      9.53 o 
  11   5  10      460.68      405.31     37.84 o 
  13   5  10       78.23       77.84     16.12 o 
 -12   6  10     1119.80     1072.77     36.47 o 
 -10   6  10       39.95       52.36     11.33 o 
  -8   6  10       37.46       27.94     11.90 o 
  -6   6  10      495.03      491.51     34.60 o 
  -4   6  10      577.10      541.99     35.78 o 
  -2   6  10      427.69      435.80     33.11 o 
   0   6  10     3311.47     3111.21     85.03 o 
   2   6  10     1068.56     1041.67     36.50 o 
   4   6  10     3280.81     3077.74     84.16 o 
   6   6  10     7627.04     7388.59    184.21 o 
   8   6  10     1044.67     1032.64     40.68 o 
  10   6  10     1396.63     1286.64     41.51 o 
  12   6  10      359.58      353.11     26.01 o 
 -11   7  10       43.05       36.19     14.00 o 
  -9   7  10     2765.41     2451.66     93.75 o 
  -7   7  10     1090.36     1011.18     50.28 o 
  -5   7  10     2074.40     2018.13     80.43 o 
  -3   7  10      206.86      241.11     28.67 o 
  -1   7  10      398.26      647.96    105.89 o 
   1   7  10      194.39      162.69     17.63 o 
   3   7  10     1127.50     1169.65     43.09 o 
   5   7  10       33.64       32.80     15.15 o 
   7   7  10     1730.09     1651.58     51.35 o 
   9   7  10      100.79      116.73     25.72 o 
  -8   8  10      140.34      135.85     34.03 o 
  -6   8  10      604.32      644.94     47.14 o 
  -4   8  10       40.31       59.49     31.29 o 
  -2   8  10      220.17      259.89     36.15 o 
   0   8  10       82.97      140.99     30.86 o 
   2   8  10      502.74      477.75     35.16 o 
   4   8  10        6.18      124.77     69.12 o 
   6   8  10      292.84      290.56     20.55 o 
   8   8  10       23.34       79.12     33.31 o 
  -5   9  10      488.54      845.26    123.22 o 
  -3   9  10      769.47      831.88     55.01 o 
  -1   9  10       31.73       51.38     30.01 o 
   1   9  10      873.56      853.30     40.80 o 
   3   9  10        3.31       -1.02     11.20 o 
 -17   1  11     1133.19     1161.51     45.51 o 
 -15   1  11        0.30       -1.52      5.83 o 
 -13   1  11     2190.15     2155.10     57.14 o 
 -11   1  11      608.05      586.88     20.29 o 
  -9   1  11     4800.94     5018.04    108.37 o 
  -7   1  11      265.13      232.09      9.13 o 
  -5   1  11      107.17      111.95      7.15 o 
  -3   1  11       45.79       16.52      2.37 o 
  -1   1  11      176.93      165.98      6.98 o 
   1   1  11       70.33      112.78      6.62 o 
   3   1  11       48.96       75.84      6.78 o 
   5   1  11       70.62       88.31      8.99 o 
   7   1  11      284.39      322.81     11.16 o 
   9   1  11       44.96       51.65      3.60 o 
  11   1  11      617.32      600.44     18.22 o 
  13   1  11       16.31       25.50     21.07 o 
  15   1  11      122.39      130.86     39.20 o 
 -16   2  11      187.83      181.92     13.07 o 
 -14   2  11      386.81      409.04     17.43 o 
 -12   2  11      495.62      438.79     17.20 o 
 -10   2  11     2826.05     2717.24     64.71 o 
  -8   2  11     4955.19     5088.88    107.74 o 
  -6   2  11       57.10       64.14      9.49 o 
  -4   2  11     1481.67     1358.39     42.30 o 
  -2   2  11     4931.54     5055.49    133.17 o 
   0   2  11     9430.02    10539.00    271.35 o 
   2   2  11    21857.33    25200.42    503.52 o 
   4   2  11     2130.75     2099.07     46.26 o 
   6   2  11     4206.88     4073.06     99.15 o 
   8   2  11      695.04      618.01     14.99 o 
  10   2  11     4457.59     4150.35     97.45 o 
  12   2  11      134.62      110.43      8.16 o 
  14   2  11      571.75      553.90     47.56 o 
 -15   3  11      111.31      112.54      9.80 o 
 -13   3  11     1423.97     1547.85     37.47 o 
 -11   3  11      338.04      326.53     13.79 o 
  -9   3  11     1669.83     1611.80     38.20 o 
  -7   3  11     6352.53     6718.73    140.68 o 
  -5   3  11      996.53      901.30     22.78 o 
  -3   3  11     1332.99     1172.96     35.19 o 
  -1   3  11       13.81       11.60      7.29 o 
   1   3  11     3494.41     3443.51     82.65 o 
   3   3  11      332.33      323.13     15.22 o 
   5   3  11      655.44      599.99     23.73 o 
   7   3  11     1970.50     1972.91     46.55 o 
   9   3  11      434.58      433.25     13.17 o 
  11   3  11      809.09      870.76     26.20 o 
  13   3  11        0.79        4.90     16.05 o 
  15   3  11      891.75      842.33     60.06 o 
 -14   4  11      396.32      358.79     14.97 o 
 -12   4  11        4.34       12.81      9.42 o 
 -10   4  11      137.05      130.46     10.85 o 
  -8   4  11       61.15       60.88      7.82 o 
  -6   4  11      467.19      423.47     15.93 o 
  -4   4  11       15.50       28.86      5.11 o 
  -2   4  11      560.71      425.80     16.53 o 
   0   4  11      600.94      495.27     18.31 o 
   2   4  11     6554.14     6535.26    155.52 o 
   4   4  11      629.51      613.35     45.29 o 
   6   4  11     5804.37     5830.47    144.63 o 
   8   4  11      209.68      212.00     13.09 o 
  10   4  11     4163.57     3883.71     99.32 o 
  12   4  11      264.90      258.18     16.39 o 
  14   4  11      603.22      602.51     62.50 o 
 -13   5  11      604.31      594.50     26.12 o 
 -11   5  11       38.08       42.55      8.83 o 
  -9   5  11       80.37       86.03     11.80 o 
  -7   5  11      848.62      833.90     27.33 o 
  -5   5  11      244.99      157.05     18.97 o 
  -3   5  11       60.00       51.84     16.84 o 
  -1   5  11     1476.38     1381.41     42.23 o 
   1   5  11      226.36      201.13     18.51 o 
   3   5  11      446.63      459.78     45.10 o 
   5   5  11     2303.35     2196.51     62.05 o 
   7   5  11     1119.74     1065.24     36.83 o 
   9   5  11     3255.53     3129.41     81.13 o 
  11   5  11      804.80      818.94     63.61 o 
  13   5  11       76.29       79.04     17.63 o 
 -12   6  11        5.18        9.39     14.36 o 
 -10   6  11      921.34      833.14     28.01 o 
  -8   6  11     1437.51     1375.63     40.42 o 
  -6   6  11      208.12      210.20     14.98 o 
  -4   6  11     1313.05     1304.84     70.01 o 
  -2   6  11      390.31      375.59     31.63 o 
   0   6  11     2049.93     1867.43     55.08 o 
   2   6  11      615.23      591.61     25.11 o 
   4   6  11        4.97      373.08    157.59 o 
   6   6  11      537.88      634.46    121.95 o 
   8   6  11       80.25       96.91     13.97 o 
  10   6  11        0.83       11.61      9.59 o 
 -11   7  11      448.86      435.68     23.46 o 
  -9   7  11     8559.90     8028.60    173.49 o 
  -7   7  11     2033.78     2003.05     62.76 o 
  -5   7  11      764.80      727.87     44.74 o 
  -3   7  11     1231.86     1208.80     58.74 o 
  -1   7  11      107.91      176.61     36.79 o 
   1   7  11        0.17        5.34      8.95 o 
   3   7  11       15.63       21.59     11.60 o 
   5   7  11      106.38       98.03     12.77 o 
   7   7  11        0.02       73.35     45.89 o 
   9   7  11       35.85       36.95     11.32 o 
  -8   8  11       13.62       20.14     28.79 o 
  -6   8  11     1091.19      991.65     60.76 o 
  -4   8  11      449.30      478.40     42.88 o 
  -2   8  11      235.65      260.08     32.26 o 
   0   8  11      288.41      259.16     20.60 o 
   2   8  11     1123.82     1066.49     42.02 o 
   4   8  11       18.49       27.77     12.30 o 
   6   8  11      217.52      208.83     19.76 o 
  -3   9  11      921.03      821.74     62.43 o 
  -1   9  11     1002.04      939.07     42.02 o 
   1   9  11      282.71      245.91     40.42 o 
   3   9  11      222.53      206.76     23.64 o 
 -16   0  12      309.77      329.47     23.87 o 
 -14   0  12       54.83       49.27     12.29 o 
 -12   0  12       43.93       43.62     11.48 o 
 -10   0  12     3304.68     3261.61     95.83 o 
  -8   0  12     1489.74     1509.02     45.78 o 
  -6   0  12     8211.92     9128.96    238.21 o 
  -4   0  12    13161.64    15546.93    399.38 o 
  -2   0  12    12208.97    13561.63    427.20 o 
   0   0  12      182.76      177.53     13.85 o 
   2   0  12     7144.46     7217.77    228.99 o 
   4   0  12      440.77      510.21     21.50 o 
   6   0  12     9846.07    10111.57    392.33 o 
   8   0  12     3039.26     2848.90     79.21 o 
  10   0  12      600.05      612.67     20.60 o 
  12   0  12     1067.47     1117.37     80.13 o 
  14   0  12       14.44       10.90     32.05 o 
 -17   1  12      888.79      897.35     34.14 o 
 -15   1  12     1456.43     1444.82     43.09 o 
 -13   1  12     4507.38     4553.98    102.78 o 
 -11   1  12    10858.15    12370.50    260.15 o 
  -9   1  12     3546.48     3383.78     77.33 o 
  -7   1  12     9587.86    10436.66    193.73 o 
  -5   1  12     1654.27     1568.97     35.81 o 
  -3   1  12     5091.90     5677.09    113.27 o 
  -1   1  12       78.16       86.53      5.44 o 
   1   1  12      918.27      882.39     23.65 o 
   3   1  12      972.85      927.80     28.23 o 
   5   1  12      340.13      312.12     10.03 o 
   7   1  12       47.65       32.79      5.07 o 
   9   1  12      103.19      113.47      5.84 o 
  11   1  12     1661.29     1607.99     42.71 o 
  13   1  12      496.60      463.94     37.40 o 
  15   1  12     2677.81     2858.84    132.98 o 
 -16   2  12       10.87        8.15      6.89 o 
 -14   2  12      407.71      407.96     16.98 o 
 -12   2  12     1828.25     1848.81     46.58 o 
 -10   2  12       20.51       18.16      7.34 o 
  -8   2  12      766.21      733.59     25.72 o 
  -6   2  12       36.09       26.12     11.43 o 
  -4   2  12       13.84       12.69      7.70 o 
  -2   2  12      425.50      341.76     16.31 o 
   0   2  12      270.07      268.49     15.74 o 
   2   2  12      921.42     1157.50     29.93 o 
   4   2  12        0.09       -1.89      2.81 o 
   6   2  12      174.38      127.14     10.11 o 
   8   2  12      137.94      119.81      8.25 o 
  10   2  12       10.52       10.78      2.56 o 
  12   2  12       19.79       31.27     10.51 o 
  14   2  12       79.30       86.53     31.52 o 
 -15   3  12      240.44      253.54     13.26 o 
 -13   3  12        0.53        0.96      5.83 o 
 -11   3  12      472.05      476.51     17.05 o 
  -9   3  12       48.70       48.39      6.48 o 
  -7   3  12       33.87       46.62      8.83 o 
  -5   3  12      322.34      302.79     14.76 o 
  -3   3  12     1066.82     1044.92     32.23 o 
  -1   3  12     1419.66     1433.36     41.99 o 
   1   3  12      180.85      226.97     10.51 o 
   3   3  12       26.52       28.72      8.33 o 
   5   3  12      262.78      241.68     10.48 o 
   7   3  12     1287.88     1264.51     29.80 o 
   9   3  12        9.11       12.38      5.99 o 
  11   3  12     1628.82     1487.99     41.73 o 
  13   3  12      184.24      165.18     28.46 o 
 -14   4  12      143.17      136.82     11.95 o 
 -12   4  12      104.04      100.26      9.09 o 
 -10   4  12       71.60       72.77      8.86 o 
  -8   4  12        0.60        1.58      4.45 o 
  -6   4  12      414.55      413.83     15.15 o 
  -4   4  12     2861.85     2851.86     63.78 o 
  -2   4  12     5046.03     4855.11    132.98 o 
   0   4  12       45.56       55.18      7.26 o 
   2   4  12     7314.23     7648.46    208.47 o 
   4   4  12     2549.57     2467.93     65.44 o 
   6   4  12    21364.05    24507.06    571.63 o 
   8   4  12     3023.31     2974.58     76.80 o 
  10   4  12     1946.27     1870.81     47.76 o 
  12   4  12      279.04      317.62     16.43 o 
 -13   5  12      585.95      617.76     24.82 o 
 -11   5  12     3244.40     3202.25     71.87 o 
  -9   5  12      222.09      203.85     12.74 o 
  -7   5  12     1589.27     1565.58     42.52 o 
  -5   5  12      520.21      502.95     18.16 o 
  -3   5  12     2630.21     2701.26     92.75 o 
  -1   5  12        2.32       -1.28      6.17 o 
   1   5  12      463.64      425.81     21.20 o 
   3   5  12       43.65       38.30     13.17 o 
   5   5  12        6.89       38.14     18.14 o 
   7   5  12      614.85      604.04     25.06 o 
   9   5  12       82.75      100.32     17.67 o 
  11   5  12     2242.64     2327.67    107.38 o 
 -12   6  12        0.02        1.17     11.02 o 
 -10   6  12      899.65      824.71     30.13 o 
  -8   6  12        5.48        3.30      6.37 o 
  -6   6  12      343.90      269.08     15.11 o 
  -4   6  12       15.00       15.19     17.62 o 
  -2   6  12     2768.43     2320.44     64.67 o 
   0   6  12        0.03       -0.74      5.87 o 
   2   6  12     4570.85     4104.16    105.88 o 
   4   6  12     2078.82     1996.27     57.68 o 
   6   6  12     1549.74     1481.44     47.16 o 
   8   6  12      403.48      422.13     20.05 o 
  10   6  12      328.86      316.12     20.89 o 
 -11   7  12        0.40        0.59     16.93 o 
  -9   7  12       26.05        9.71     10.53 o 
  -7   7  12      237.42      182.34     32.68 o 
  -5   7  12      998.50      899.26     52.06 o 
  -3   7  12       30.90       72.57     31.91 o 
  -1   7  12     1544.67     1381.21     49.13 o 
   1   7  12       44.54       54.53     10.37 o 
   3   7  12       43.68       44.15     10.96 o 
   5   7  12      585.44      545.44     24.17 o 
   7   7  12        1.27       -0.45      9.40 o 
   9   7  12      224.30      186.35     14.04 o 
  -8   8  12        5.69       -1.47     18.26 o 
  -6   8  12      346.09      457.51     53.24 o 
  -4   8  12      839.74      807.70     53.71 o 
  -2   8  12      238.16      288.73     38.24 o 
   0   8  12       36.11       30.52     10.34 o 
   2   8  12      237.71      295.33     31.55 o 
   4   8  12       22.27       74.28     29.91 o 
   6   8  12      254.69      255.96     18.72 o 
  -3   9  12      507.18      537.33     55.07 o 
  -1   9  12       73.29      147.20     32.46 o 
   1   9  12       37.77       49.47     13.42 o 
 -15   1  13       46.73       82.01     13.77 o 
 -13   1  13      220.60      209.81     14.24 o 
 -11   1  13        1.04        9.37      9.47 o 
  -9   1  13     1947.66     1890.58     48.40 o 
  -7   1  13     5020.83     5311.54    102.39 o 
  -5   1  13      898.24      858.61     21.96 o 
  -3   1  13      516.64      487.08     14.19 o 
  -1   1  13      141.10      100.05      6.22 o 
   1   1  13      143.14      140.89      8.34 o 
   3   1  13       70.78       70.76      6.87 o 
   5   1  13       82.49       71.93      6.54 o 
   7   1  13      978.53      833.63     22.18 o 
   9   1  13      242.66      228.81      7.82 o 
  11   1  13      721.57      704.27     22.33 o 
  13   1  13      739.03      714.03     47.37 o 
  15   1  13      207.19      222.01     41.51 o 
 -16   2  13        1.91        1.71      6.83 o 
 -14   2  13       74.42       76.09     12.21 o 
 -12   2  13      779.73      712.26     29.54 o 
 -10   2  13       38.39       44.27     11.48 o 
  -8   2  13       76.36       70.22     10.41 o 
  -6   2  13     1857.48     1634.28     51.19 o 
  -4   2  13      455.03      421.79     18.71 o 
  -2   2  13     5101.90     4758.99    128.16 o 
   0   2  13     1870.74     1805.64     53.36 o 
   2   2  13    14008.55    15048.07    339.93 o 
   4   2  13     8397.32     8991.62    205.67 o 
   6   2  13      196.78      178.62      9.34 o 
   8   2  13     2192.92     2016.51     42.78 o 
  10   2  13       39.81       40.77      5.10 o 
  12   2  13     2104.51     2069.60     90.18 o 
  14   2  13       53.62       77.63     32.37 o 
 -15   3  13     1297.50     1400.74     38.09 o 
 -13   3  13        9.18        8.23      8.47 o 
 -11   3  13     2535.28     2570.00     56.81 o 
  -9   3  13       51.09       50.12      7.86 o 
  -7   3  13     6676.85     6973.78    195.00 o 
  -5   3  13     1525.55     1546.79     49.79 o 
  -3   3  13     1706.51     1612.41     46.41 o 
  -1   3  13      359.23      388.68     17.02 o 
   1   3  13     1963.61     1916.08     53.41 o 
   3   3  13      204.61      218.80     10.00 o 
   5   3  13       11.77        7.25      3.05 o 
   7   3  13     1086.12     1015.48     24.76 o 
   9   3  13     4603.15     4280.38    119.12 o 
  11   3  13     1635.73     1598.72     43.16 o 
  13   3  13     2180.93     2048.38     92.76 o 
 -14   4  13      415.53      418.81     18.75 o 
 -12   4  13      514.76      504.24     18.11 o 
 -10   4  13       41.88       38.89      9.88 o 
  -8   4  13       15.40       10.21      6.36 o 
  -6   4  13      532.58      459.14     16.01 o 
  -4   4  13      188.88      165.90     18.72 o 
  -2   4  13     4012.72     3696.25     95.49 o 
   0   4  13     1726.01     1596.76     42.62 o 
   2   4  13     8020.71     8384.77    198.76 o 
   4   4  13     4772.62     4536.93    111.74 o 
   6   4  13     1211.04     1218.11     78.22 o 
   8   4  13      178.50      152.27     11.16 o 
  10   4  13      219.99      209.06     10.82 o 
  12   4  13        9.57       12.61      9.57 o 
 -13   5  13      108.06      108.98     10.85 o 
 -11   5  13      172.25      141.59     15.42 o 
  -9   5  13      142.30      143.49     11.53 o 
  -7   5  13     1024.26      973.88     28.99 o 
  -5   5  13      152.61      160.48      8.44 o 
  -3   5  13      292.93      244.23     11.54 o 
  -1   5  13       11.32       11.00      5.86 o 
   1   5  13     1803.97     1698.50     48.45 o 
   3   5  13     2841.87     2777.85     73.39 o 
   5   5  13     1946.51     1877.53     55.65 o 
   7   5  13     2952.28     2842.50     78.36 o 
   9   5  13      304.33      308.60     16.60 o 
  11   5  13       16.91        9.67      7.11 o 
 -12   6  13      355.03      315.16     18.98 o 
 -10   6  13      435.45      403.62     19.17 o 
  -8   6  13      486.80      487.71     21.33 o 
  -6   6  13     2023.46     2003.10     54.45 o 
  -4   6  13       23.13       16.88     24.77 o 
  -2   6  13      174.43      241.47     15.62 o 
   0   6  13       10.63        0.95      8.82 o 
   2   6  13      212.16      245.49     19.79 o 
   4   6  13      369.32      385.09     20.54 o 
   6   6  13      270.71      291.43     20.24 o 
   8   6  13      443.55      456.35     24.24 o 
  10   6  13      139.54      147.20     34.41 o 
  -9   7  13      147.24      116.93     21.90 o 
  -7   7  13     2520.17     2488.99     81.56 o 
  -5   7  13      595.11      547.44     39.12 o 
  -3   7  13      145.16      121.89     11.07 o 
  -1   7  13      583.41      489.30     25.38 o 
   1   7  13      149.51      118.62     14.46 o 
   3   7  13       30.98       29.39     12.91 o 
   5   7  13        1.41        5.46      9.97 o 
   7   7  13      382.85      355.58     20.08 o 
   9   7  13       44.42       32.90     13.95 o 
  -8   8  13     1022.78      942.09     46.04 o 
  -6   8  13     2324.03     2290.68     94.05 o 
  -4   8  13       25.45        9.38     24.88 o 
  -2   8  13     2295.63     2044.02     87.60 o 
   0   8  13      242.12      221.95     16.40 o 
   2   8  13     2012.05     1813.42     62.58 o 
   4   8  13     1818.86     1658.06     54.64 o 
   6   8  13      265.34      258.63     19.90 o 
 -16   0  14       68.35       68.59     16.05 o 
 -14   0  14     6707.89     6750.85    196.87 o 
 -12   0  14     5934.22     5867.82    169.63 o 
 -10   0  14    13278.24    15005.68    403.25 o 
  -8   0  14        1.11        1.88      8.08 o 
  -6   0  14     4570.64     4727.40    127.69 o 
  -4   0  14     7445.87     8435.89    218.99 o 
  -2   0  14     4473.21     4806.11    157.96 o 
   0   0  14    15935.83    18141.68    576.59 o 
   2   0  14        0.22        0.03      2.88 o 
   4   0  14     4968.65     4659.71    154.12 o 
   6   0  14      612.20      437.09     23.10 o 
   8   0  14     2054.09     1642.48     49.54 o 
  10   0  14       25.14       22.54      6.60 o 
  12   0  14       36.71       31.41     27.57 o 
  14   0  14      582.31      742.99     69.88 o 
 -15   1  14     1259.36     1342.24     44.90 o 
 -13   1  14      225.32      231.85     14.17 o 
 -11   1  14     1137.37     1098.82     30.50 o 
  -9   1  14     1213.56     1162.48     30.73 o 
  -7   1  14       38.00       51.48      6.35 o 
  -5   1  14      220.07      228.01      8.98 o 
  -3   1  14        9.22       10.66      1.87 o 
  -1   1  14       18.82       22.66      3.02 o 
   1   1  14       20.86       13.93      4.76 o 
   3   1  14        3.55       17.05      5.68 o 
   5   1  14      666.96      725.53     19.36 o 
   7   1  14        0.43        2.84      4.39 o 
   9   1  14      945.31     1109.50     29.59 o 
  11   1  14       48.38       48.46      5.49 o 
  13   1  14     1454.68     1531.30     76.15 o 
 -16   2  14       68.57       66.22     10.61 o 
 -14   2  14       91.73       82.00     11.86 o 
 -12   2  14       45.52       40.94     11.70 o 
 -10   2  14     2737.93     2648.25     74.56 o 
  -8   2  14      107.72       90.68     13.17 o 
  -6   2  14     1427.91     1325.60     49.00 o 
  -4   2  14      169.54      131.03     13.98 o 
  -2   2  14      315.63      253.06     15.51 o 
   0   2  14     2292.27     2120.14     63.60 o 
   2   2  14      771.84      665.92     28.87 o 
   4   2  14      420.23      354.20     16.57 o 
   6   2  14       21.10       19.81      5.28 o 
   8   2  14     1069.02      925.77     23.73 o 
  10   2  14      179.49      147.98      8.34 o 
  12   2  14       46.16       23.08     22.27 o 
  14   2  14        3.08        3.31     26.68 o 
 -15   3  14      234.84      252.90     17.22 o 
 -13   3  14      132.15      145.72     11.88 o 
 -11   3  14      159.85      164.28     11.11 o 
  -9   3  14      377.53      390.53     20.93 o 
  -7   3  14      689.37      572.82     31.37 o 
  -5   3  14      163.99      124.74     14.02 o 
  -3   3  14      421.85      346.61     20.11 o 
  -1   3  14     2261.90     2205.19     57.71 o 
   1   3  14      919.40      860.93     29.40 o 
   3   3  14     5784.10     5888.07    142.06 o 
   5   3  14     2578.67     2559.40     67.43 o 
   7   3  14     2145.26     2068.89     49.74 o 
   9   3  14      121.13      108.12      8.50 o 
  11   3  14        8.66        4.59     10.73 o 
  13   3  14        1.05        6.01     23.26 o 
 -14   4  14       17.86       17.52     11.95 o 
 -12   4  14      161.00      155.42     11.01 o 
 -10   4  14     2466.96     2501.79     56.73 o 
  -8   4  14      110.55      103.46      8.55 o 
  -6   4  14     1880.77     1917.59     54.83 o 
  -4   4  14     3424.63     3179.25     85.30 o 
  -2   4  14     4651.44     4452.28    116.20 o 
   0   4  14     5766.52     5815.41    144.43 o 
   2   4  14      796.91      801.01     24.52 o 
   4   4  14      499.02      520.91     26.25 o 
   6   4  14        5.10        4.13      7.41 o 
   8   4  14      120.36      125.90      9.29 o 
  10   4  14        1.87        1.09      3.88 o 
  12   4  14        0.75        9.92      7.59 o 
 -13   5  14      274.35      299.34     18.57 o 
 -11   5  14     2575.99     2583.79     63.96 o 
  -9   5  14     2655.36     2695.13     60.71 o 
  -7   5  14      185.61      169.83      8.79 o 
  -5   5  14       68.73      106.02     16.89 o 
  -3   5  14       45.41       34.60     16.25 o 
  -1   5  14      745.35      563.69     22.77 o 
   1   5  14      340.87      370.15     18.43 o 
   3   5  14     1941.43     1857.94     52.78 o 
   5   5  14     2665.53     2640.58     74.18 o 
   7   5  14      447.21      430.46     18.91 o 
   9   5  14     2207.78     2205.68     63.10 o 
  11   5  14        0.38        0.98      7.82 o 
 -12   6  14        0.19        1.15     11.22 o 
 -10   6  14      344.52      340.69     24.21 o 
  -8   6  14      137.42      121.50     19.09 o 
  -6   6  14      715.49      647.01     23.23 o 
  -4   6  14      192.62      207.48      8.12 o 
  -2   6  14      707.79      641.60     29.08 o 
   0   6  14     3409.89     3155.44     84.55 o 
   2   6  14        2.16       21.56     24.55 o 
   4   6  14     4127.48     3999.14    112.00 o 
   6   6  14     1283.04     1228.51     40.27 o 
   8   6  14     1536.73     1425.77     47.40 o 
  10   6  14        2.49        4.00     15.40 o 
  -9   7  14      163.58      180.27     34.58 o 
  -7   7  14     1496.57     1526.66     63.62 o 
  -5   7  14      291.54      284.03     33.69 o 
  -3   7  14      926.78      909.07     53.38 o 
  -1   7  14       66.15       57.04      8.34 o 
   1   7  14        1.17       12.64     11.52 o 
   3   7  14      503.98      470.07     25.69 o 
   5   7  14        8.72        4.15     12.18 o 
   7   7  14      903.65      894.17     36.22 o 
  -6   8  14       94.76       57.54     21.98 o 
  -4   8  14      260.38      252.21     33.70 o 
  -2   8  14      257.62      303.89     47.45 o 
   0   8  14      176.72      175.50     31.83 o 
   2   8  14      395.33      376.42     29.67 o 
   4   8  14        1.46       51.07     39.14 o 
 -15   1  15     1545.20     1561.74     49.64 o 
 -13   1  15     2397.30     2461.45     60.82 o 
 -11   1  15     1112.11     1119.80     32.71 o 
  -9   1  15       88.75       84.32      9.17 o 
  -7   1  15        1.71        1.40      3.70 o 
  -5   1  15      375.41      425.64     13.70 o 
  -3   1  15      104.42       91.95     10.85 o 
  -1   1  15      937.17      822.91     24.05 o 
   1   1  15      436.46      401.63     15.04 o 
   3   1  15       55.36       51.42      6.55 o 
   5   1  15     1555.37     1423.07     50.46 o 
   7   1  15      481.51      438.56     16.39 o 
   9   1  15     3608.13     3252.50     73.60 o 
  11   1  15      718.54      664.78     23.51 o 
  13   1  15     1100.35     1171.07     70.38 o 
 -16   2  15      253.13      244.88     39.10 o 
 -14   2  15      626.93      661.96     26.51 o 
 -12   2  15     1856.39     1822.85     55.08 o 
 -10   2  15     1850.43     1793.91     51.41 o 
  -8   2  15     4729.66     4771.51    119.01 o 
  -6   2  15     4227.61     4175.32    119.16 o 
  -4   2  15     9207.66     9809.31    262.83 o 
  -2   2  15      427.63      395.10     20.88 o 
   0   2  15     6946.54     7232.00    194.45 o 
   2   2  15      808.52      707.85     22.70 o 
   4   2  15    10467.41    11166.71    294.56 o 
   6   2  15      524.21      507.00     14.85 o 
   8   2  15       67.97       71.51      6.53 o 
  10   2  15       46.14       30.44      7.16 o 
  12   2  15       92.81       70.33     23.54 o 
 -15   3  15     1270.64     1272.26     39.47 o 
 -13   3  15     3868.53     3843.98    105.86 o 
 -11   3  15      129.56      132.87     13.12 o 
  -9   3  15     3525.19     3461.46     92.35 o 
  -7   3  15     1086.34     1045.15     41.92 o 
  -5   3  15      713.51      816.77     32.39 o 
  -3   3  15      558.97      508.62     23.76 o 
  -1   3  15        1.51        1.82      8.53 o 
   1   3  15     6449.35     6163.75    150.64 o 
   3   3  15      324.48      320.87     18.18 o 
   5   3  15     4669.06     4234.23    156.99 o 
   7   3  15        2.34        2.10      5.31 o 
   9   3  15     3595.53     3632.97     82.57 o 
  11   3  15      880.84      814.87     29.28 o 
  13   3  15     2864.23     2969.13    133.08 o 
 -14   4  15      109.70      124.63     12.80 o 
 -12   4  15      418.07      417.80     18.06 o 
 -10   4  15      273.59      266.33     16.94 o 
  -8   4  15      344.87      310.10     19.36 o 
  -6   4  15      101.24       92.91     14.72 o 
  -4   4  15     1785.17     1407.36     48.40 o 
  -2   4  15       16.07       18.98     13.71 o 
   0   4  15      552.67      479.02     24.68 o 
   2   4  15      859.17      831.83     31.03 o 
   4   4  15      364.02      330.83     13.29 o 
   6   4  15      129.45      128.30     10.26 o 
   8   4  15       58.61       66.29      8.59 o 
  10   4  15        5.91        6.78      7.02 o 
  12   4  15      153.92      192.96     46.16 o 
 -13   5  15       45.76       36.04     14.47 o 
 -11   5  15      272.09      270.57     20.84 o 
  -9   5  15      584.94      519.01     27.22 o 
  -7   5  15      657.60      598.26     29.19 o 
  -5   5  15       11.71       34.80     14.40 o 
  -3   5  15     2115.25     1916.10     58.50 o 
  -1   5  15      794.03      674.56     28.83 o 
   1   5  15       29.32       27.91      7.41 o 
   3   5  15       30.34       46.98      8.81 o 
   5   5  15      395.68      446.22     23.31 o 
   7   5  15      200.32      180.41     12.84 o 
   9   5  15      141.54      152.24     11.03 o 
  11   5  15       52.98       58.76     14.36 o 
 -10   6  15      476.73      524.10     28.08 o 
  -8   6  15      938.35     1002.93     48.72 o 
  -6   6  15      746.55      759.52     35.71 o 
  -4   6  15     1911.46     1753.36     65.74 o 
  -2   6  15       39.85       35.02      6.42 o 
   0   6  15     1893.77     1790.88     56.93 o 
   2   6  15     1063.26     1041.65     40.87 o 
   4   6  15     4265.28     4153.04    110.40 o 
   6   6  15     1503.44     1497.39     51.45 o 
   8   6  15       94.69       89.19     12.27 o 
  -9   7  15      405.85      405.68     31.81 o 
  -7   7  15       43.43       22.76     25.55 o 
  -5   7  15       48.03       37.44     19.24 o 
  -3   7  15       43.91       55.03     26.15 o 
  -1   7  15       29.12       21.58     21.52 o 
   1   7  15        4.18        7.76      7.30 o 
   3   7  15       44.55       39.76     13.56 o 
   5   7  15      110.36      110.57     16.44 o 
   7   7  15       96.04       99.51     15.31 o 
  -6   8  15      116.33      101.66     24.39 o 
  -4   8  15     1710.57     1540.39     75.53 o 
  -2   8  15       10.08       15.53     24.16 o 
   0   8  15     1966.95     1765.00     79.66 o 
   2   8  15      322.69      287.17     31.63 o 
   4   8  15     2203.82     2161.69     89.43 o 
 -16   0  16      318.65      338.05     29.23 o 
 -14   0  16      865.73      787.58     34.78 o 
 -12   0  16     2452.33     2514.24     80.42 o 
 -10   0  16       93.54       95.75     11.26 o 
  -8   0  16     3139.35     2949.75     85.96 o 
  -6   0  16      228.01      194.35     12.93 o 
  -4   0  16     6169.10     5423.00    613.40 o 
  -2   0  16     3008.93     2967.68    107.75 o 
   0   0  16    17013.05    19573.94    634.59 o 
   2   0  16    10692.00    11116.07    701.99 o 
   4   0  16       41.05       49.91      8.76 o 
   6   0  16     3627.43     3132.51    111.61 o 
   8   0  16       31.90       34.91      7.29 o 
  10   0  16      455.27      323.47     17.52 o 
  12   0  16        5.95       30.77     28.21 o 
 -15   1  16      248.71      315.09     53.67 o 
 -13   1  16      315.63      295.59     15.91 o 
 -11   1  16        7.15        8.80      8.22 o 
  -9   1  16     1109.04     1064.55     28.39 o 
  -7   1  16        0.03        2.25      5.03 o 
  -5   1  16      228.65      210.92      9.30 o 
  -3   1  16      503.88      509.83     22.82 o 
  -1   1  16      399.67      377.57     15.51 o 
   1   1  16      510.06      445.98     16.52 o 
   3   1  16       50.81       65.31      8.85 o 
   5   1  16     2359.35     2146.16     54.55 o 
   7   1  16     4573.52     4323.18    104.87 o 
   9   1  16     1594.50     1511.79     38.63 o 
  11   1  16     2578.58     2547.99    111.04 o 
  13   1  16       50.69       44.35     27.79 o 
 -14   2  16      288.31      277.10     19.55 o 
 -12   2  16       36.50       43.43     15.77 o 
 -10   2  16      104.95       76.12     12.01 o 
  -8   2  16       81.51       54.17     13.74 o 
  -6   2  16        4.06        4.19     11.90 o 
  -4   2  16     1137.33     1005.52     41.40 o 
  -2   2  16     1222.83     1086.81     39.65 o 
   0   2  16     4249.25     4065.37    118.04 o 
   2   2  16     7174.46     7347.21    171.92 o 
   4   2  16     2986.98     2769.56     64.61 o 
   6   2  16      217.45      162.23     11.98 o 
   8   2  16      188.47      170.78     13.84 o 
  10   2  16        4.82        6.00      6.00 o 
  12   2  16      158.92      203.77     30.01 o 
 -15   3  16       96.54       91.97     12.80 o 
 -13   3  16       70.85       70.85     15.60 o 
 -11   3  16      335.34      331.29     19.61 o 
  -9   3  16      517.22      472.01     24.26 o 
  -7   3  16       36.67       47.14     15.58 o 
  -5   3  16      117.34      102.32     18.75 o 
  -3   3  16      323.21      277.10     21.23 o 
  -1   3  16      770.22      688.71     26.46 o 
   1   3  16      163.48      172.20     14.17 o 
   3   3  16      198.13      176.78     13.67 o 
   5   3  16       14.70       30.31     11.62 o 
   7   3  16       68.59       67.16      6.95 o 
   9   3  16      328.39      348.82     15.40 o 
  11   3  16      168.55      190.88     16.49 o 
 -14   4  16       54.51       65.73     12.43 o 
 -12   4  16      565.89      619.91     28.81 o 
 -10   4  16       12.95       17.40     12.55 o 
  -8   4  16     1867.30     2001.72     62.96 o 
  -6   4  16      151.84      156.23     15.04 o 
  -4   4  16      188.20      261.34     19.37 o 
  -2   4  16      473.06      442.59     24.88 o 
   0   4  16      133.32      125.50     16.51 o 
   2   4  16     2620.77     2494.75     69.25 o 
   4   4  16       11.51       17.83      9.26 o 
   6   4  16        1.44        7.94      7.46 o 
   8   4  16       58.13       59.87      9.63 o 
  10   4  16      137.84      159.70     23.13 o 
 -13   5  16      886.95      929.72     37.77 o 
 -11   5  16        6.41        1.15     11.72 o 
  -9   5  16     1847.76     1856.75     55.55 o 
  -7   5  16       88.36       68.76     15.85 o 
  -5   5  16       31.16       33.02     14.41 o 
  -3   5  16      775.25      817.57     37.29 o 
  -1   5  16      142.93      144.29     18.83 o 
   1   5  16     1216.73     1211.05     42.08 o 
   3   5  16        2.13        3.46      7.44 o 
   5   5  16     2017.77     1967.55     51.07 o 
   7   5  16     2393.92     2330.58     59.27 o 
   9   5  16     1113.28     1117.88     37.84 o 
 -10   6  16      611.83      604.94     28.11 o 
  -8   6  16     2148.06     2270.89     72.48 o 
  -6   6  16       26.27       12.85     17.02 o 
  -4   6  16     3052.94     2924.59     91.89 o 
  -2   6  16      154.42      159.29     20.77 o 
   0   6  16     3716.01     3430.22     92.01 o 
   2   6  16      462.65      411.60     19.08 o 
   4   6  16       80.58       87.32     13.23 o 
   6   6  16        1.94        1.23     10.20 o 
   8   6  16      348.10      362.57     18.03 o 
  -9   7  16      555.11      514.22     32.65 o 
  -7   7  16        2.22        0.62     16.40 o 
  -5   7  16      411.69      427.46     31.35 o 
  -3   7  16        0.39        0.54     19.90 o 
  -1   7  16      345.99      374.86     39.69 o 
   1   7  16      732.09      693.60     48.05 o 
   3   7  16      179.50      160.77     28.87 o 
   5   7  16      735.71      621.72     30.50 o 
  -4   8  16       43.90       43.97     25.04 o 
  -2   8  16       24.86       12.74     25.11 o 
   0   8  16       25.22       58.54     27.09 o 
   2   8  16       81.29       64.44     26.89 o 
 -15   1  17       94.67      103.07     16.73 o 
 -13   1  17        6.19        9.52     10.75 o 
 -11   1  17      614.33      627.96     20.62 o 
  -9   1  17       83.45       75.95      7.60 o 
  -7   1  17     1153.09     1120.28     29.42 o 
  -5   1  17       17.47       22.51      3.69 o 
  -3   1  17      989.81      915.73     34.91 o 
  -1   1  17     3192.84     3286.03     92.52 o 
   1   1  17     4547.71     4627.73    110.85 o 
   3   1  17     2090.05     2061.11     53.66 o 
   5   1  17      652.14      598.54     20.13 o 
   7   1  17      141.49      211.94     13.16 o 
   9   1  17      129.27      108.16      8.61 o 
  11   1  17      525.24      605.68     54.25 o 
  13   1  17        0.92        9.62     23.77 o 
 -14   2  17      895.27      884.99     33.33 o 
 -12   2  17     6504.32     6822.42    173.67 o 
 -10   2  17      300.74      320.98     17.72 o 
  -8   2  17     2859.73     2901.49     78.03 o 
  -6   2  17     4019.06     3995.28    119.48 o 
  -4   2  17     1879.63     1810.63     60.73 o 
  -2   2  17     2807.62     2713.31     85.31 o 
   0   2  17       62.53       78.36     13.81 o 
   2   2  17      739.14      730.18     24.67 o 
   4   2  17      111.07      102.73     10.07 o 
   6   2  17       28.09       26.42      5.26 o 
   8   2  17      258.01      252.32     16.15 o 
  10   2  17      220.70      229.59     14.18 o 
  12   2  17     1144.29     1249.50     64.97 o 
 -13   3  17     1431.26     1401.03     46.83 o 
 -11   3  17      272.39      293.36     18.93 o 
  -9   3  17       23.64       38.20     12.23 o 
  -7   3  17      929.25      767.91     39.48 o 
  -5   3  17      399.15      384.50     24.57 o 
  -3   3  17     3949.92     3440.78    104.76 o 
  -1   3  17      124.02      137.13     13.95 o 
   1   3  17     1370.37     1220.58     41.27 o 
   3   3  17     2108.71     2027.58     56.95 o 
   5   3  17       12.35       13.24      6.18 o 
   7   3  17     2258.91     2364.10     57.07 o 
   9   3  17      132.00      156.80      9.42 o 
  11   3  17     2161.47     2304.92     71.81 o 
 -12   4  17     3139.67     2953.49     79.25 o 
 -10   4  17       36.71       34.85     13.12 o 
  -8   4  17     2398.07     2331.57     73.03 o 
  -6   4  17       32.61       49.67     13.86 o 
  -4   4  17      342.12      354.61     20.33 o 
  -2   4  17     1188.33     1175.44     38.47 o 
   0   4  17        3.23        7.55     12.92 o 
   2   4  17      416.09      427.41     23.35 o 
   4   4  17      694.50      696.18     28.39 o 
   6   4  17      245.22      231.85     14.62 o 
   8   4  17       26.85       25.34      9.08 o 
  10   4  17        0.42       -0.15      5.64 o 
 -11   5  17      391.17      415.22     28.83 o 
  -9   5  17     1587.39     1565.33     50.04 o 
  -7   5  17      572.15      541.58     32.33 o 
  -5   5  17      422.69      400.32     25.31 o 
  -3   5  17     1046.41      983.81     39.30 o 
  -1   5  17        6.48        4.17     13.53 o 
   1   5  17      654.32      666.87     32.06 o 
   3   5  17      840.80      834.38     34.11 o 
   5   5  17      307.30      329.70     16.82 o 
   7   5  17       20.03       24.37      9.80 o 
   9   5  17        8.19        6.55      7.71 o 
 -10   6  17      151.90      150.59     20.00 o 
  -8   6  17      100.73       65.25     20.79 o 
  -6   6  17     1551.69     1490.85     58.80 o 
  -4   6  17      874.97      804.84     40.78 o 
  -2   6  17     1712.70     1626.49     55.48 o 
   0   6  17       13.54        8.48     23.18 o 
   2   6  17       35.30       33.76     15.92 o 
   4   6  17      128.44      125.20     11.19 o 
   6   6  17       15.69       20.97      8.37 o 
   8   6  17       10.11       10.13      9.45 o 
  -7   7  17      148.78      165.81     24.30 o 
  -5   7  17        3.97        2.75     18.40 o 
  -3   7  17      659.38      643.45     34.24 o 
  -1   7  17     1396.66     1365.02     57.40 o 
   1   7  17     3741.63     3670.37    127.83 o 
   3   7  17     3560.26     3440.96    123.33 o 
   5   7  17      822.39      787.87     45.93 o 
 -14   0  18      678.65      741.48     38.79 o 
 -12   0  18      717.29      710.99     31.84 o 
 -10   0  18     3082.27     3166.22     98.39 o 
  -8   0  18     1559.78     1544.27     49.68 o 
  -6   0  18     5828.29     6159.58    169.35 o 
  -4   0  18     1602.44     1566.51     48.37 o 
  -2   0  18     6133.10     6707.78    228.59 o 
   0   0  18     1043.71     1045.05     47.54 o 
   2   0  18     9884.25    11676.99    312.78 o 
   4   0  18     1059.22      450.51    387.52 o 
   6   0  18       70.82       64.11     12.01 o 
   8   0  18     2295.41     1916.30    112.23 o 
  10   0  18        0.74        3.70      7.10 o 
  12   0  18      103.63       71.80     48.08 o 
 -15   1  18      588.32      644.17     30.51 o 
 -13   1  18       64.67       75.87     12.67 o 
 -11   1  18        0.24        7.30      6.42 o 
  -9   1  18      330.91      318.19     13.60 o 
  -7   1  18       49.58       35.94      4.87 o 
  -5   1  18     2552.99     2420.33     75.97 o 
  -3   1  18     1986.66     1934.36     61.78 o 
  -1   1  18    14217.68    16502.21    376.81 o 
   1   1  18      595.38      617.40     22.18 o 
   3   1  18     9389.94    10436.28    216.68 o 
   5   1  18      289.83      320.35     15.06 o 
   7   1  18     4708.86     4378.92    112.10 o 
   9   1  18     1053.79      961.67     30.51 o 
  11   1  18     1181.09     1311.20     69.28 o 
 -14   2  18      363.99      353.30     25.02 o 
 -12   2  18       16.27       11.60     13.34 o 
 -10   2  18       34.77       25.91     11.64 o 
  -8   2  18       75.10       60.63     11.71 o 
  -6   2  18     1002.63      804.33     35.68 o 
  -4   2  18      147.15      114.55     17.32 o 
  -2   2  18      556.55      526.05     28.05 o 
   0   2  18      746.16      747.12     32.38 o 
   2   2  18        1.88        2.04      6.24 o 
   4   2  18        1.45        5.10      6.68 o 
   6   2  18       88.52       98.35      9.47 o 
   8   2  18       50.32       32.62     10.53 o 
  10   2  18        7.29        3.11      7.03 o 
  12   2  18      270.50      425.77     37.68 o 
 -13   3  18       61.60       56.72     17.94 o 
 -11   3  18      462.20      453.67     25.01 o 
  -9   3  18       70.92       61.22     14.59 o 
  -7   3  18        0.10        7.73     13.02 o 
  -5   3  18       69.00       41.01     18.40 o 
  -3   3  18      127.30       89.04     20.84 o 
  -1   3  18      184.87      186.66     16.20 o 
   1   3  18       23.24       27.72     10.18 o 
   3   3  18      188.94      192.92     14.09 o 
   5   3  18       55.65       49.06      7.59 o 
   7   3  18      511.22      520.16     21.51 o 
   9   3  18      395.39      416.72     17.29 o 
  11   3  18       68.82       82.18     26.52 o 
 -12   4  18     2237.51     2259.43     64.24 o 
 -10   4  18     2841.79     2857.36     76.88 o 
  -8   4  18      791.18      798.11     35.32 o 
  -6   4  18     3175.50     2941.82     84.88 o 
  -4   4  18      175.47      184.90     18.35 o 
  -2   4  18      700.00      619.68     29.32 o 
   0   4  18       74.76       76.57     13.99 o 
   2   4  18      759.31      749.33     28.53 o 
   4   4  18      190.23      187.75     14.92 o 
   6   4  18       96.29       90.35     11.99 o 
   8   4  18      989.73     1023.83     30.44 o 
  10   4  18      147.50      160.17     26.68 o 
 -11   5  18       38.34       83.33     18.82 o 
  -9   5  18      526.74      456.04     24.56 o 
  -7   5  18       13.64       20.79     15.53 o 
  -5   5  18      915.83      906.96     38.16 o 
  -3   5  18      141.53      120.08     20.21 o 
  -1   5  18     2439.14     2366.99     72.11 o 
   1   5  18        0.18        1.46     11.39 o 
   3   5  18     1490.10     1393.14     45.89 o 
   5   5  18       17.36       20.21     11.09 o 
   7   5  18     1927.04     1889.67     58.20 o 
   9   5  18      527.08      507.26     32.59 o 
  -8   6  18      205.98      217.09     31.80 o 
  -6   6  18      889.38      868.58     42.65 o 
  -4   6  18       87.55       45.44     21.14 o 
  -2   6  18      547.97      496.52     30.34 o 
   0   6  18       62.55       68.20     19.73 o 
   2   6  18     1806.08     1844.54     60.84 o 
   4   6  18      106.48       96.46     17.38 o 
   6   6  18      156.62      155.88     19.36 o 
  -7   7  18      108.80      103.55     21.56 o 
  -5   7  18      582.16      531.08     38.90 o 
  -3   7  18       11.37        2.33     24.14 o 
  -1   7  18       10.21        1.97     23.58 o 
   1   7  18        0.46       -6.69     23.36 o 
   3   7  18       66.09      109.45     27.22 o 
 -13   1  19      154.29      147.38     14.46 o 
 -11   1  19       36.65       33.23     10.12 o 
  -9   1  19      254.80      259.59     12.12 o 
  -7   1  19        6.01        7.02      3.00 o 
  -5   1  19     1321.60     1310.50     52.59 o 
  -3   1  19      784.10      767.48     33.80 o 
  -1   1  19      274.25      278.64     40.50 o 
   1   1  19      250.87      267.55     13.34 o 
   3   1  19      309.28      319.25     14.94 o 
   5   1  19     2592.90     2549.80     78.54 o 
   7   1  19      631.72      605.12     23.13 o 
   9   1  19     1078.41     1104.24     44.65 o 
  11   1  19       10.04       15.64     22.40 o 
 -14   2  19     2384.23     2490.11     79.69 o 
 -12   2  19       30.53       32.17     13.57 o 
 -10   2  19     1658.90     1835.20     56.45 o 
  -8   2  19       10.45       15.51     10.54 o 
  -6   2  19      264.76      337.84     23.01 o 
  -4   2  19      488.73      466.61     28.10 o 
  -2   2  19     1410.71     1436.64     50.09 o 
   0   2  19     3036.67     2987.54     89.68 o 
   2   2  19        1.10        5.29      4.98 o 
   4   2  19       66.26       47.85      7.00 o 
   6   2  19       16.81       16.07      7.91 o 
   8   2  19      152.32      180.38     11.66 o 
  10   2  19      201.80      163.40     14.97 o 
 -13   3  19       63.12       58.18     15.80 o 
 -11   3  19      302.53      310.99     21.26 o 
  -9   3  19      372.10      408.25     24.91 o 
  -7   3  19       53.35       44.69     16.04 o 
  -5   3  19     1277.93     1328.80     51.72 o 
  -3   3  19      244.36      221.62     19.16 o 
  -1   3  19     2179.46     2055.22     58.22 o 
   1   3  19        0.28        4.40     12.94 o 
   3   3  19     2294.75     2109.13     75.13 o 
   5   3  19     2648.22     2614.99    113.90 o 
   7   3  19      806.92      859.25     28.31 o 
   9   3  19     2402.92     2451.10    109.00 o 
 -12   4  19      577.54      575.93     28.23 o 
 -10   4  19     1197.04     1295.10     42.37 o 
  -8   4  19       20.99       16.73     14.30 o 
  -6   4  19     1193.96     1160.54     45.56 o 
  -4   4  19       69.71       76.58     15.13 o 
  -2   4  19     2138.38     2053.34     62.19 o 
   0   4  19     1493.83     1425.31     49.26 o 
   2   4  19      745.01      747.41     32.17 o 
   4   4  19        0.94        3.73     11.02 o 
   6   4  19      406.00      418.43     20.56 o 
   8   4  19      445.24      478.26     19.03 o 
 -11   5  19      197.11      180.17     18.96 o 
  -9   5  19        8.27       13.80     14.52 o 
  -7   5  19      133.28      142.86     20.95 o 
  -5   5  19       86.06       56.87     20.53 o 
  -3   5  19        0.71       -1.80     13.66 o 
  -1   5  19       53.63       50.40     17.91 o 
   1   5  19        7.75        5.49     14.67 o 
   3   5  19        1.12       10.91     14.26 o 
   5   5  19        4.66        5.09     15.54 o 
   7   5  19       39.76       40.38     10.88 o 
  -8   6  19      205.01      177.44     21.37 o 
  -6   6  19        4.80        0.16     17.24 o 
  -4   6  19       19.36       13.72     21.14 o 
  -2   6  19       88.53       91.83     19.48 o 
   0   6  19        0.39        5.35     16.99 o 
   2   6  19      659.82      742.11     34.30 o 
   4   6  19      295.75      269.76     21.64 o 
   6   6  19       67.23       66.03     14.77 o 
  -5   7  19     2761.87     2683.70     92.22 o 
  -3   7  19      168.44      167.72     24.60 o 
  -1   7  19     1938.94     1931.33     66.98 o 
   1   7  19      378.91      401.95     32.24 o 
 -14   0  20     3789.77     4442.87    339.76 o 
 -12   0  20      331.08      390.86     21.75 o 
 -10   0  20     1484.87     1565.98     53.34 o 
  -8   0  20     1537.41     1626.30     57.53 o 
  -6   0  20     1007.49      995.94     35.38 o 
  -4   0  20      381.47      363.43     18.41 o 
  -2   0  20      277.29      270.44     26.95 o 
   0   0  20    10793.84    12904.30    348.68 o 
   2   0  20      135.79      151.83     15.69 o 
   4   0  20     1183.57     1151.99     68.59 o 
   6   0  20     2221.27     2288.40     89.42 o 
   8   0  20      813.48      799.26     61.38 o 
  10   0  20     1415.39     1441.74     96.16 o 
 -13   1  20      135.89      142.52     17.01 o 
 -11   1  20        4.10        3.18      9.33 o 
  -9   1  20     2220.66     2153.50     62.48 o 
  -7   1  20      558.59      552.13     22.66 o 
  -5   1  20     6151.04     6074.87    175.92 o 
  -3   1  20     2481.60     2562.20     83.89 o 
  -1   1  20     5306.36     5637.17    158.32 o 
   1   1  20     3028.51     3032.25     77.39 o 
   3   1  20       93.50       97.40     10.60 o 
   5   1  20      543.49      593.18     24.65 o 
   7   1  20      203.95      200.81     11.50 o 
   9   1  20     1033.30     1171.57     49.84 o 
  11   1  20       31.22       29.33     20.08 o 
 -12   2  20        8.41        9.94     12.96 o 
 -10   2  20      453.37      485.30     25.02 o 
  -8   2  20       36.15       23.50     10.26 o 
  -6   2  20       86.99       69.60     18.88 o 
  -4   2  20       69.69       76.68     18.80 o 
  -2   2  20       48.37       64.93     17.50 o 
   0   2  20       20.93       23.38     13.68 o 
   2   2  20     1334.58     1318.64     38.86 o 
   4   2  20      293.46      268.99     14.29 o 
   6   2  20      178.33      159.68     10.94 o 
   8   2  20       10.53        6.04      6.48 o 
  10   2  20      148.93      148.28     12.83 o 
 -11   3  20      261.81      307.80     22.97 o 
  -9   3  20     1102.27     1138.20     40.27 o 
  -7   3  20        8.64        8.77     24.35 o 
  -5   3  20      195.84      194.61     21.04 o 
  -3   3  20      342.72      370.02     26.82 o 
  -1   3  20      263.47      252.52     20.19 o 
   1   3  20      714.24      680.30     27.77 o 
   3   3  20        0.36        3.40     10.70 o 
   5   3  20       81.08       62.87     13.08 o 
   7   3  20      169.65      171.58     11.44 o 
   9   3  20       72.11       59.51     24.00 o 
 -10   4  20      308.27      297.84     24.18 o 
  -8   4  20      993.62      973.16     40.52 o 
  -6   4  20      184.14      185.88     23.77 o 
  -4   4  20     1074.15      954.80     41.04 o 
  -2   4  20      169.05      144.95     18.38 o 
   0   4  20       98.77       83.14     17.65 o 
   2   4  20      169.15      162.33     17.08 o 
   4   4  20      262.68      259.18     16.46 o 
   6   4  20      648.37      650.06     29.42 o 
   8   4  20      301.76      318.39     18.87 o 
  -9   5  20     1227.00     1278.98     42.48 o 
  -7   5  20      402.15      368.88     28.20 o 
  -5   5  20     2138.56     2064.07     68.53 o 
  -3   5  20     1181.32     1199.99     49.78 o 
  -1   5  20     2540.85     2544.06     83.88 o 
   1   5  20     3196.46     3129.68     90.13 o 
   3   5  20       43.84       53.95     14.67 o 
   5   5  20     1213.23     1178.43     46.73 o 
   7   5  20       46.77       59.25     13.31 o 
  -6   6  20     1393.08     1332.14     58.68 o 
  -4   6  20     1477.95     1424.63     56.71 o 
  -2   6  20       41.03       38.58     18.23 o 
   0   6  20      344.21      348.73     27.26 o 
   2   6  20      169.52      133.15     20.77 o 
   4   6  20       70.63       76.01     16.75 o 
  -1   7  20      106.55      113.02     31.24 o 
 -13   1  21      379.14      404.15     23.40 o 
 -11   1  21       83.99      102.66     13.00 o 
  -9   1  21       27.41       43.54     14.68 o 
  -7   1  21     1174.09     1208.22     38.97 o 
  -5   1  21       14.88        4.77      8.46 o 
  -3   1  21     9115.00    10588.93    296.82 o 
  -1   1  21      395.77      429.79     18.38 o 
   1   1  21     2166.53     2216.53     58.80 o 
   3   1  21       49.05       54.26      8.66 o 
   5   1  21      779.44      801.77     27.56 o 
   7   1  21      345.56      301.84     14.35 o 
   9   1  21       50.03       52.20      8.68 o 
 -12   2  21     1450.07     1561.63     52.86 o 
 -10   2  21      516.93      532.24     28.05 o 
  -8   2  21     1617.59     1615.93     51.00 o 
  -6   2  21      386.09      398.76     29.96 o 
  -4   2  21      661.61      665.38     34.29 o 
  -2   2  21        0.67        2.12     14.17 o 
   0   2  21     1382.13     1446.33     54.83 o 
   2   2  21     1492.32     1545.65     45.06 o 
   4   2  21      150.16      171.07     12.12 o 
   6   2  21     4611.33     4653.20    144.24 o 
   8   2  21       38.89       44.20      7.88 o 
 -11   3  21      376.49      372.83     25.23 o 
  -9   3  21      400.26      420.00     23.14 o 
  -7   3  21     2365.80     2452.57     87.63 o 
  -5   3  21     1460.86     1395.35     54.08 o 
  -3   3  21     5612.03     5470.15    163.14 o 
  -1   3  21       24.57       23.97     15.14 o 
   1   3  21     4431.78     4258.16    117.88 o 
   3   3  21      191.28      181.08     16.46 o 
   5   3  21     1930.56     1739.42     86.88 o 
   7   3  21      604.53      613.36     26.49 o 
   9   3  21      652.09      619.52     91.35 o 
 -10   4  21      277.75      267.43     22.94 o 
  -8   4  21      557.05      478.76     32.02 o 
  -6   4  21        6.46       14.50     20.84 o 
  -4   4  21      637.31      605.93     33.07 o 
  -2   4  21       45.43       42.04     17.36 o 
   0   4  21      884.03      921.30     37.48 o 
   2   4  21       12.48       14.44     16.41 o 
   4   4  21      272.55      273.05     18.97 o 
   6   4  21      682.45      704.06     33.31 o 
  -9   5  21       42.11       30.69     18.06 o 
  -7   5  21       24.89       15.77     18.78 o 
  -5   5  21        0.11       -4.87     16.21 o 
  -3   5  21       24.72       16.72     17.09 o 
  -1   5  21      440.92      468.40     34.51 o 
   1   5  21        4.42        3.94     16.78 o 
   3   5  21      133.69      146.33     19.74 o 
   5   5  21       10.43        9.03     15.21 o 
  -6   6  21      182.05      207.95     31.96 o 
  -4   6  21      643.03      620.13     41.46 o 
  -2   6  21      171.60      167.61     23.34 o 
   0   6  21      315.80      309.01     27.71 o 
   2   6  21      592.48      654.00     35.60 o 
 -12   0  22      545.05      516.93    154.82 o 
 -10   0  22      148.74      152.46     26.04 o 
  -8   0  22      881.02      833.72     48.45 o 
  -6   0  22        0.39        1.51      6.53 o 
  -4   0  22      100.28      113.57      8.82 o 
  -2   0  22      163.21      188.37     11.57 o 
   0   0  22      215.01      227.58     18.02 o 
   2   0  22      970.46     1032.59     43.69 o 
   4   0  22      282.48      286.16     19.56 o 
   6   0  22     1203.15     1363.54     56.89 o 
   8   0  22     1111.63      999.59    116.76 o 
 -11   1  22      657.02      773.35     34.51 o 
  -9   1  22       36.09       33.47     12.22 o 
  -7   1  22     1064.62     1134.89     40.70 o 
  -5   1  22       46.43       45.01      9.75 o 
  -3   1  22       14.85       13.01     23.93 o 
  -1   1  22        0.42        4.72      5.34 o 
   1   1  22      344.71      351.05     17.21 o 
   3   1  22     1056.44     1105.10     36.03 o 
   5   1  22      332.97      396.28     20.69 o 
   7   1  22     1092.36     1234.60     52.28 o 
   9   1  22        8.75        7.73      9.18 o 
 -12   2  22      391.08      443.54     25.54 o 
 -10   2  22       26.80       24.04     14.37 o 
  -8   2  22       76.94       85.46     18.12 o 
  -6   2  22      738.12      693.02     37.82 o 
  -4   2  22       44.85       62.68     22.29 o 
  -2   2  22      132.27      125.46     23.24 o 
   0   2  22       77.34       90.38     19.92 o 
   2   2  22       20.73       23.93      5.27 o 
   4   2  22      130.53      135.47     10.41 o 
   6   2  22      409.91      471.40     18.20 o 
   8   2  22       47.85       40.17     11.48 o 
 -11   3  22      203.80      237.12     22.12 o 
  -9   3  22       15.98       19.26     19.20 o 
  -7   3  22      530.48      492.63     38.83 o 
  -5   3  22        0.08       -3.18     21.48 o 
  -3   3  22       20.69       19.53     21.11 o 
  -1   3  22      597.35      604.01     30.09 o 
   1   3  22      256.04      279.81     20.20 o 
   3   3  22      870.20      827.16     44.78 o 
   5   3  22      120.21      104.81     15.90 o 
   7   3  22       81.25      106.87     11.97 o 
 -10   4  22        0.66        5.09     15.65 o 
  -8   4  22       31.97       32.78     15.28 o 
  -6   4  22       84.87       87.01     20.53 o 
  -4   4  22       61.86       47.22     19.19 o 
  -2   4  22        3.56        3.98     14.85 o 
   0   4  22      194.34      213.39     24.73 o 
   2   4  22      130.23      123.25     17.24 o 
   4   4  22       90.10       94.37     14.65 o 
   6   4  22      220.39      223.58     17.30 o 
  -7   5  22     3309.96     3294.91    103.88 o 
  -5   5  22      108.45       99.77     21.01 o 
  -3   5  22     2699.61     2633.96     81.52 o 
  -1   5  22      283.28      326.21     29.38 o 
   1   5  22     2216.24     2218.46     75.97 o 
   3   5  22     1281.73     1270.11     60.14 o 
  -4   6  22      722.71      650.71     39.12 o 
  -2   6  22       17.97       12.21     22.41 o 
   0   6  22      452.04      456.17     28.39 o 
 -11   1  23     1788.60     1958.53     77.88 o 
  -9   1  23      153.07      170.33     23.19 o 
  -7   1  23     1670.57     1800.45     54.93 o 
  -5   1  23      238.23      281.20     17.24 o 
  -3   1  23      298.89      311.78     26.64 o 
  -1   1  23     1619.13     1725.85     67.21 o 
   1   1  23        6.00        3.02      4.41 o 
   3   1  23       27.06       15.41      6.34 o 
   5   1  23      148.87      184.75     15.44 o 
   7   1  23       23.13       33.08     10.80 o 
 -10   2  23       52.80       62.60     12.92 o 
  -8   2  23      219.04      246.64     19.64 o 
  -6   2  23      663.10      688.47     41.09 o 
  -4   2  23      134.03      129.95     28.99 o 
  -2   2  23     4572.00     4689.27    143.68 o 
   0   2  23      575.13      593.64     31.06 o 
   2   2  23      806.37      820.51     34.91 o 
   4   2  23     3232.81     3382.50    116.84 o 
   6   2  23      519.73      563.62     24.80 o 
  -9   3  23      935.43      905.61     38.19 o 
  -7   3  23     3633.73     3313.21    291.04 o 
  -5   3  23     3620.60     3675.88    123.86 o 
  -3   3  23     6501.59     6693.34    205.11 o 
  -1   3  23     2432.82     2331.95     72.53 o 
   1   3  23      131.08      141.75     17.29 o 
   3   3  23      127.05      141.54     15.58 o 
   5   3  23        0.74        1.62      9.02 o 
  -8   4  23      191.28      225.15     22.87 o 
  -6   4  23      276.28      267.63     29.55 o 
  -4   4  23        0.33        2.04     24.79 o 
  -2   4  23       14.87       16.36     16.27 o 
   0   4  23      774.84      662.25     34.89 o 
   2   4  23      300.38      262.84     23.88 o 
   4   4  23      638.97      620.73     31.37 o 
  -5   5  23       15.30       -0.10     15.57 o 
  -3   5  23      277.83      250.15     25.43 o 
  -1   5  23      695.01      776.33     40.77 o 
   1   5  23      351.77      346.60     27.42 o 
   3   5  23      811.20      741.38     33.72 o 
 -10   0  24      440.36      418.48     43.58 o 
  -8   0  24       90.08       91.94     26.28 o 
  -6   0  24       52.97       48.53     29.28 o 
  -4   0  24      186.18      184.21     27.85 o 
  -2   0  24      148.00       96.64     81.74 o 
   0   0  24     1892.32     2025.07     76.50 o 
   2   0  24       29.82       37.86     16.31 o 
   4   0  24     6600.87     7658.44    271.72 o 
   6   0  24      370.69      391.05     50.64 o 
  -9   1  24     1056.82     1247.04     57.30 o 
  -7   1  24       40.12       38.70     22.79 o 
  -5   1  24     3413.77     3723.55     99.05 o 
  -3   1  24        0.67        4.60     17.70 o 
  -1   1  24      630.19      717.23     41.18 o 
   1   1  24        6.88       11.90     10.76 o 
   3   1  24      112.41       96.84     12.55 o 
   5   1  24       59.23       62.80     10.16 o 
   7   1  24       27.75       31.29      9.48 o 
 -10   2  24        8.35        7.17     10.67 o 
  -8   2  24      112.66      108.29     15.85 o 
  -6   2  24      561.18      616.08     27.42 o 
  -4   2  24       12.69       13.03     17.81 o 
  -2   2  24      723.95      807.56     39.72 o 
   0   2  24       21.24       24.00     20.66 o 
   2   2  24       50.38       52.60     15.95 o 
   4   2  24      600.59      701.88     25.93 o 
   6   2  24      100.35      104.50     15.14 o 
  -9   3  24      558.29      586.55     30.03 o 
  -7   3  24       88.83       72.03     18.12 o 
  -5   3  24     2527.65     2473.28     94.84 o 
  -3   3  24        1.32       -1.26     20.25 o 
  -1   3  24      221.10      237.45     26.46 o 
   1   3  24       36.02       48.02     20.58 o 
   3   3  24        0.81        0.48     11.79 o 
   5   3  24      156.60      167.50     13.49 o 
  -6   4  24      243.47      273.11     28.89 o 
  -4   4  24     1103.19     1154.76     49.54 o 
  -2   4  24       34.04       53.40     18.44 o 
   0   4  24     3978.92     4134.47    130.10 o 
   2   4  24      232.90      245.10     24.60 o 
  -3   5  24        0.43        2.61     16.99 o 
  -1   5  24      705.63      635.40     34.62 o 
  -9   1  25      561.41      596.63     42.71 o 
  -7   1  25      284.54      269.67     27.37 o 
  -5   1  25      125.52      143.37     28.92 o 
  -3   1  25       14.77       11.80     16.63 o 
  -1   1  25      151.97      164.10     20.85 o 
   1   1  25      137.22      160.33     13.55 o 
   3   1  25      155.83      203.32     20.04 o 
   5   1  25      119.03      112.56     14.79 o 
  -8   2  25      640.73      703.84     44.87 o 
  -6   2  25        0.21        0.94      9.67 o 
  -4   2  25      543.78      593.72     35.35 o 
  -2   2  25       56.54       45.40     18.93 o 
   0   2  25     1295.80     1355.54     53.05 o 
   2   2  25      429.49      492.19     30.07 o 
   4   2  25      622.78      689.90     26.07 o 
  -7   3  25       69.02       66.77     15.89 o 
  -5   3  25       68.41       72.78     29.90 o 
  -3   3  25      160.53      222.63     30.13 o 
  -1   3  25      925.56     1039.85     47.99 o 
   1   3  25      127.54      124.67     18.84 o 
   3   3  25       61.42       69.14     16.55 o 
  -4   4  25      930.62      917.66     44.26 o 
  -2   4  25        5.97        3.98     17.20 o 
   0   4  25     1010.17     1048.85     46.25 o 
  -8   0  26      246.23      301.94     52.57 o 
  -6   0  26       19.19       14.74     24.93 o 
  -4   0  26     1881.34     2136.01    136.55 o 
  -2   0  26     1139.60     1278.92    114.75 o 
   0   0  26      288.75      317.32     42.95 o 
   2   0  26     4072.40     4623.97    250.65 o 
   4   0  26      371.17      416.05     44.87 o 
  -7   1  26      852.87      977.28     52.45 o 
  -5   1  26     1712.08     1917.19     77.85 o 
  -3   1  26     1325.49     1465.82     62.75 o 
  -1   1  26       37.77       62.40     19.24 o 
   1   1  26      183.33      133.38     51.67 o 
   3   1  26       40.42       37.37     16.76 o 
  -6   2  26       38.88       42.54     26.57 o 
  -4   2  26       12.36       15.87     26.22 o 
  -2   2  26       15.06       13.67     18.95 o 
   0   2  26       25.17       26.52     16.97 o 
   2   2  26      175.51      192.89     19.23 o 
  -5   3  26      258.06      264.92     37.53 o 
  -3   3  26      269.69      356.75     32.03 o 
  -1   3  26      170.23      179.51     24.48 o 
   1   3  26      567.23      574.03     31.22 o 
  -5   1  27       63.24       84.77     26.51 o 
  -3   1  27       22.30       39.67     21.82 o 
  -1   1  27       23.89       28.93     18.25 o 
   1   1  27       52.61       71.79     23.79 o 
  -4   2  27      119.92      145.41     25.37 o 
  -2   2  27     3112.26     3575.94    125.41 o 
   0   2  27       22.67       30.73     30.05 o 
                                                 
